# Supplementary material for: Agreement between the Cochrane risk of bias tool and Physiotherapy Evidence Database (PEDro) scale: A meta-epidemiological study of randomized controlled trials of physical therapy interventions
Source: PLoS One. 2019 Sep 19;14(9):e0222770. doi: 10.1371/journal.pone.0222770 (PMC6752782; doi:10.1371/journal.pone.0222770)
Supplement: S2 File — (XLSX) [file pone.0222770.s002.xlsx]

## Sheet: column definitions
Column letter	Column name (row 1)	Definition	Codes used	Analysis
A	C1_#ofsyst.review	Systematic review which was the source of the trial	DOI of review
B	C1_Reference No.	Trial number within the review
C	C1_reference	Reference from systematic review
D	C1_RCT: Author year	Author Year tag from systematic review
E	C1_CROB01_raw	Random sequence generation	.a=missing, .b=not evaluated in this review, R=high risk of bias, Y=unclear risk of bias, G=low risk of bias	Agreement between the CROB tool and PEDro scale, Between-review agreement of CROB ratings
F	C1_CROB02_raw	Allocation concealment	.a=missing, .b=not evaluated in this review, R=high risk of bias, Y=unclear risk of bias, G=low risk of bias	Agreement between the CROB tool and PEDro scale, Between-review agreement of CROB ratings
G	C1_CROB03_raw	Blinding of participants/personnel	.a=missing, .b=not evaluated in this review, R=high risk of bias, Y=unclear risk of bias, G=low risk of bias	Agreement between the CROB tool and PEDro scale, Between-review agreement of CROB ratings
H	C1_CROB04_raw	Blinding of participant	.a=missing, .b=not evaluated in this review, R=high risk of bias, Y=unclear risk of bias, G=low risk of bias	Agreement between the CROB tool and PEDro scale, Between-review agreement of CROB ratings
I	C1_CROB05_raw	Blinding of personnel	.a=missing, .b=not evaluated in this review, R=high risk of bias, Y=unclear risk of bias, G=low risk of bias	Agreement between the CROB tool and PEDro scale, Between-review agreement of CROB ratings
J	C1_CROB06_raw	Blinding of outcome assessment	.a=missing, .b=not evaluated in this review, R=high risk of bias, Y=unclear risk of bias, G=low risk of bias	Agreement between the CROB tool and PEDro scale, Between-review agreement of CROB ratings
K	C1_CROB07_raw	Blinding of outcome assessment - subjective	.a=missing, .b=not evaluated in this review, R=high risk of bias, Y=unclear risk of bias, G=low risk of bias	Agreement between the CROB tool and PEDro scale, Between-review agreement of CROB ratings
L	C1_CROB08_raw	Blinding of outcome assessment - objective	.a=missing, .b=not evaluated in this review, R=high risk of bias, Y=unclear risk of bias, G=low risk of bias	Agreement between the CROB tool and PEDro scale, Between-review agreement of CROB ratings
M	C1_CROB09_raw	Blinding of participants/personnel/outcome assessment	.a=missing, .b=not evaluated in this review, R=high risk of bias, Y=unclear risk of bias, G=low risk of bias	Agreement between the CROB tool and PEDro scale, Between-review agreement of CROB ratings
N	C1_CROB10_raw	Incomplete outcome data	.a=missing, .b=not evaluated in this review, R=high risk of bias, Y=unclear risk of bias, G=low risk of bias	Agreement between the CROB tool and PEDro scale, Between-review agreement of CROB ratings
O	C1_CROB11_raw	Selective reporting	.a=missing, .b=not evaluated in this review, R=high risk of bias, Y=unclear risk of bias, G=low risk of bias	Agreement between the CROB tool and PEDro scale, Between-review agreement of CROB ratings
P	C1_CROB12_raw	Other sources of bias	.a=missing, .b=not evaluated in this review, R=high risk of bias, Y=unclear risk of bias, G=low risk of bias	Agreement between the CROB tool and PEDro scale, Between-review agreement of CROB ratings
Q	C1_CROB_score_main analysis	CROB summary score (N items in columns E-P scored G/N items in columns E-P scored*100), %	range=0-100%	Agreement between the CROB tool and PEDro scale, Between-review agreement of CROB ratings
R	C1_CROB_score_sensitivity analysis 1	CROB summary score (N items in columns E-P scored G or Y/N items in columns E-P scored*100), %	range=0-100%	Agreement between the CROB tool and PEDro scale, Between-review agreement of CROB ratings
S	PEDroID	PEDro article ID (unique identifier)
T	Title_PEDro	Trial title from PEDro
U	Authors_PEDro	Trial authors from PEDro
V	Source_PEDro	Trial source from PEDro
W	PEDro01	Eligibility criteria and source	0=no, 1=yes	Agreement between the CROB tool and PEDro scale
X	PEDro02	Random allocation	0=no, 1=yes	Agreement between the CROB tool and PEDro scale
Y	PEDro03	Concealled allocation	0=no, 1=yes	Agreement between the CROB tool and PEDro scale
Z	PEDro04	Baseline comparability	0=no, 1=yes	Agreement between the CROB tool and PEDro scale
AA	PEDro05	Subject blinding	0=no, 1=yes	Agreement between the CROB tool and PEDro scale
AB	PEDro06	Therapist blinding	0=no, 1=yes	Agreement between the CROB tool and PEDro scale
AC	PEDro07	Assessor blinding	0=no, 1=yes	Agreement between the CROB tool and PEDro scale
AD	PEDro08	>85% followup	0=no, 1=yes	Agreement between the CROB tool and PEDro scale
AE	PEDro09	Intention to treat analysis	0=no, 1=yes	Agreement between the CROB tool and PEDro scale
AF	PEDro10	Between-group statistical comparisons	0=no, 1=yes	Agreement between the CROB tool and PEDro scale
AG	PEDro11	Measures of central tendency and variability	0=no, 1=yes	Agreement between the CROB tool and PEDro scale
AH	PEDro_total	Total PEDro score	0-10
AI	C2_#ofsyst.review	Systematic review which was the source of the trial	DOI of review
AJ	C2_Reference No.	Trial number within the review
AK	C2_reference	Reference from systematic review
AL	C2_RCT: Author year	Author Year tag from systematic review
AM	C2_CROB01_raw	Random sequence generation	.a=missing, .b=not evaluated in this review, R=high risk of bias, Y=unclear risk of bias, G=low risk of bias	Between-review agreement of CROB ratings
AN	C2_CROB02_raw	Allocation concealment	.a=missing, .b=not evaluated in this review, R=high risk of bias, Y=unclear risk of bias, G=low risk of bias	Between-review agreement of CROB ratings
AO	C2_CROB03_raw	Blinding of participants/personnel	.a=missing, .b=not evaluated in this review, R=high risk of bias, Y=unclear risk of bias, G=low risk of bias	Between-review agreement of CROB ratings
AP	C2_CROB04_raw	Blinding of participant	.a=missing, .b=not evaluated in this review, R=high risk of bias, Y=unclear risk of bias, G=low risk of bias	Between-review agreement of CROB ratings
AQ	C2_CROB05_raw	Blinding of personnel	.a=missing, .b=not evaluated in this review, R=high risk of bias, Y=unclear risk of bias, G=low risk of bias	Between-review agreement of CROB ratings
AR	C2_CROB06_raw	Blinding of outcome assessment	.a=missing, .b=not evaluated in this review, R=high risk of bias, Y=unclear risk of bias, G=low risk of bias	Between-review agreement of CROB ratings
AS	C2_CROB07_raw	Blinding of outcome assessment - subjective	.a=missing, .b=not evaluated in this review, R=high risk of bias, Y=unclear risk of bias, G=low risk of bias	Between-review agreement of CROB ratings
AT	C2_CROB08_raw	Blinding of outcome assessment - objective	.a=missing, .b=not evaluated in this review, R=high risk of bias, Y=unclear risk of bias, G=low risk of bias	Between-review agreement of CROB ratings
AU	C2_CROB09_raw	Blinding of participants/personnel/outcome assessment	.a=missing, .b=not evaluated in this review, R=high risk of bias, Y=unclear risk of bias, G=low risk of bias	Between-review agreement of CROB ratings
AV	C2_CROB10_raw	Incomplete outcome data	.a=missing, .b=not evaluated in this review, R=high risk of bias, Y=unclear risk of bias, G=low risk of bias	Between-review agreement of CROB ratings
AW	C2_CROB11_raw	Selective reporting	.a=missing, .b=not evaluated in this review, R=high risk of bias, Y=unclear risk of bias, G=low risk of bias	Between-review agreement of CROB ratings
AX	C2_CROB12_raw	Other sources of bias	.a=missing, .b=not evaluated in this review, R=high risk of bias, Y=unclear risk of bias, G=low risk of bias	Between-review agreement of CROB ratings
AY	C2_CROB_score_main analysis	CROB summary score (N items in columns AM-AX scored G/N items in columns AM-AX scored*100), %	range=0-100%	Between-review agreement of CROB ratings
AZ	C2_CROB_score_sensitivity analysis 1	CROB summary score (N items in columns AM-AX scored G or Y/N items in columns AM-AX scored*100), %	range=0-100%	Between-review agreement of CROB ratings
BA	C3_#ofsyst.review	Systematic review which was the source of the trial	DOI of review
BB	C3_Reference No.	Trial number within the review
BC	C3_reference	Reference from systematic review
BD	C3_RCT: Author year	Author Year tag from systematic review	Author Year tag from the third SR which included the trial
BE	C3_CROB01_raw	Random sequence generation	.a=missing, .b=not evaluated in this review, R=high risk of bias, Y=unclear risk of bias, G=low risk of bias	Excluded from analysis
BF	C3_CROB02_raw	Allocation concealment	.a=missing, .b=not evaluated in this review, R=high risk of bias, Y=unclear risk of bias, G=low risk of bias	Excluded from analysis
BG	C3_CROB03_raw	Blinding of participants/personnel	.a=missing, .b=not evaluated in this review, R=high risk of bias, Y=unclear risk of bias, G=low risk of bias	Excluded from analysis
BH	C3_CROB04_raw	Blinding of participant	.a=missing, .b=not evaluated in this review, R=high risk of bias, Y=unclear risk of bias, G=low risk of bias	Excluded from analysis
BI	C3_CROB05_raw	Blinding of personnel	.a=missing, .b=not evaluated in this review, R=high risk of bias, Y=unclear risk of bias, G=low risk of bias	Excluded from analysis
BJ	C3_CROB06_raw	Blinding of outcome assessment	.a=missing, .b=not evaluated in this review, R=high risk of bias, Y=unclear risk of bias, G=low risk of bias	Excluded from analysis
BK	C3_CROB07_raw	Blinding of outcome assessment - subjective	.a=missing, .b=not evaluated in this review, R=high risk of bias, Y=unclear risk of bias, G=low risk of bias	Excluded from analysis
BL	C3_CROB08_raw	Blinding of outcome assessment - objective	.a=missing, .b=not evaluated in this review, R=high risk of bias, Y=unclear risk of bias, G=low risk of bias	Excluded from analysis
BM	C3_CROB09_raw	Blinding of participants/personnel/outcome assessment	.a=missing, .b=not evaluated in this review, R=high risk of bias, Y=unclear risk of bias, G=low risk of bias	Excluded from analysis
BN	C3_CROB10_raw	Incomplete outcome data	.a=missing, .b=not evaluated in this review, R=high risk of bias, Y=unclear risk of bias, G=low risk of bias	Excluded from analysis
BO	C3_CROB11_raw	Selective reporting	.a=missing, .b=not evaluated in this review, R=high risk of bias, Y=unclear risk of bias, G=low risk of bias	Excluded from analysis
BP	C3_CROB12_raw	Other sources of bias	.a=missing, .b=not evaluated in this review, R=high risk of bias, Y=unclear risk of bias, G=low risk of bias	Excluded from analysis
BQ	C3_CROB_score_main analysis	CROB summary score (N items in columns BE-BP scored G/N items in columns BE-BP scored*100), %	range=0-100%	Excluded from analysis
BR	C3_CROB_score_sensitivity analysis 1	CROB summary score (N items in columns BE-BP scored G or Y/N items in columns BE-BP scored*100), %	range=0-100%	Excluded from analysis

## Sheet: included trials
C1_#ofsyst.review	C1_Reference No.	C1_reference	C1_RCT: Author year	C1_CROB01_raw	C1_CROB02_raw	C1_CROB03_raw	C1_CROB04_raw	C1_CROB05_raw	C1_CROB06_raw	C1_CROB07_raw	C1_CROB08_raw	C1_CROB09_raw	C1_CROB10_raw	C1_CROB11_raw	C1_CROB12_raw	C1_CROB_score_main analysis	C1_CROB_score_sensitivity analysis 1	PEDroID	Title_PEDro	Authors_PEDro	Source_PEDro	PEDro01	PEDro02	PEDro03	PEDro04	PEDro05	PEDro06	PEDro07	PEDro08	PEDro09	PEDro10	PEDro11	PEDro_total	C2_#ofsyst.review	C2_Reference No.	C2_reference	C2_RCT: Author year	C2_CROB01_raw	C2_CROB02_raw	C2_CROB03_raw	C2_CROB04_raw	C2_CROB05_raw	C2_CROB06_raw	C2_CROB07_raw	C2_CROB08_raw	C2_CROB09_raw	C2_CROB10_raw	C2_CROB11_raw	C2_CROB12_raw
10.1002/14651858.CD003793.pub2	19	Kihlstrand M, Stenman B, Nilsson S, Axelsson O. Water-gymnastics reduced the intensity of back/low back pain in pregnant women. Acta Obstetricia et Gynecologica Scandinavica 1999 Mar;78(3):180-185	Kihlstrand 1999	Y	G	R	.b	.b	Y	.b	.b	.b	R	R	G	28.5714	57.1429	26	Water-gymnastics reduced the intensity of back/low back pain in pregnant women	Kihlstrand M, Stenman B, Nilsson S, Axelsson O	Acta Obstetricia et Gynecologica Scandinavica 1999 Mar;78(3):180-185	1	1	1	1	0	0	0	1	0	1	1	6
10.1002/14651858.CD003010.pub5	13	Larsson U, Choler U, Lidström A, Lind G, Nachemson A, Nilsson B, et al.Auto-traction for treatment of lumbagosciatica: a multicentre controlled investigation. Acta Orthopaedica Scandinavica 1980;51:791–8.	Larsson 1990	Y	Y	.b	R	R	G	.b	.b	.b	Y	G	.b	28.5714	71.4286	35	Auto-traction for treatment of lumbago-sciatica. A multicentre controlled investigation	Larsson U, Choler U, Lidstrom A, Lind G, Nachemson A, Nilsson B, Roslund J	Acta Orthopaedica Scandinavica 1980 Oct;51(5):791-798	1	1	0	1	0	0	0	1	0	1	1	5
10.1002/14651858.CD005595.pub3	47	Immobilization of operated ankle fractures. Sondenaa K, Hoigaard U, Smith D, Alho A. Acta Orthopaedica Scandinavica 1986 Feb;57(1):59-61	Sondenaa 1986	G	Y	.b	.b	.b	.b	.b	.b	Y	Y	R	Y	16.6667	83.3333	38	Immobilization of operated ankle fractures	Sondenaa K, Hoigaard U, Smith D, Alho A	Acta Orthopaedica Scandinavica 1986 Feb;57(1):59-61	0	1	0	0	0	0	0	0	0	1	1	3
10.1002/14651858.CD004260.pub3	20	Nielsen PT, Rechnagel K, Nielsen SE. No effect of continuous passive motion after total knee arthroplasty of the knee. Acta Orthopaedica Scandinavica 1988;59(5): 580–1.	Nielsen 1988	Y	Y	.b	R	R	G	.b	.b	.b	G	R	G	37.5	62.5	39	No effect of continuous passive motion after arthroplasty of the knee	Nielsen PT, Rechnagel K, Nielsen SE	Acta Orthopaedica Scandinavica 1988 Oct;59(5):580-581	0	1	0	1	0	0	1	1	0	0	1	5
10.1002/14651858.CD005595.pub3	10	Early mobilization of operated on ankle fractures. Prospective, controlled study of 40 bimalleolar case. Ahl T, Dalen N, Lundberg A, Bylund C. Acta Orthopaedica Scandinavica 1993 Feb;64(1):95-99	Ahl 1993	Y	Y	.b	.b	.b	.b	.b	.b	Y	Y	G	Y	16.6667	100	41	Early mobilization of operated on ankle fractures. Prospective, controlled study of 40 bimalleolar cases	Ahl T, Dalen N, Lundberg A, Bylund C	Acta Orthopaedica Scandinavica 1993 Feb;64(1):95-99	0	1	0	1	0	0	0	1	0	1	1	5
10.1002/14651858.CD004260.pub3	18	Montgomery F, Eliasson M. Continuous passive motion compared to active physical therapy after total knee arthroplasty: similar hospitalization times in a randomized study of 68 patients. Acta Orthopaedica Scandinavica 1996; 67(1):7–9.	Montgomery 1996	Y	Y	.b	R	R	Y	.b	.b	.b	G	Y	G	25	75	44	Continuous passive motion compared to active physical therapy after knee arthroplasty -- similar hospitalization times in a randomized study of 68 patients	Montgomery F, Eliasson M	Acta Orthopaedica Scandinavica 1996;67(1):7-9	0	1	0	1	0	0	0	0	0	1	1	4
10.1002/14651858.CD004294.pub3	36	McMurdo MET, Rennie LM. A controlled trial of exercise by residents of old people’s homes. Age and Ageing 1993;22: 11–5.	McMurdo 1993	G	G	Y	.b	.b	.b	R	.a	.b	R	Y	G	42.8571	71.4286	60	A controlled trial of exercise by residents of old people's homes	McMurdo ME, Rennie L	Age and Ageing 1993 Jan;22(1):11-15	1	1	1	0	0	0	0	0	0	1	1	4
10.1002/14651858.CD000333.pub2	12	Ebrahim S, Thompson PW, Baskaran V, Evans K. Randomized placebo-controlled trial of brisk walking in the prevention of postmenopausal osteoporosis. Age and Aging 1997;26(4):253–260.	Ebrahim 1997	G	G	.b	Y	.b	R	.b	.b	.b	G	Y	G	57.1429	85.7143	67	Randomized placebo-controlled trial of brisk walking in the prevention of postmenopausal osteoporosis [with consumer summary]	Ebrahim S, Thompson PW, Baskaran V, Evans K	Age and Ageing 1997 Jul;26(4):253-260	1	1	1	1	0	0	1	0	0	1	1	6
10.1002/14651858.CD001277.pub3	12	Vedanthan PK, Kasavalu LN, Mutthy KC, Duvall K, Hall MJ, Baker S, et al.Clinical study of yoga techniques in university students with asthma: a controlled study. Allergy and Asthma Proceedings 1998;19(1):3–9.	Vedanthan 1998	Y	Y	Y	.b	.b	G	.b	.b	.b	G	R	Y	28.5714	85.7143	73	Clinical study of yoga techniques in university students with asthma: a controlled study	Vedanthan PK, Kesavalu LN, Murthy KC, Duvall K, Hall MJ, Baker S, Nagarathna S	Allergy and Asthma Proceedings 1998 Jan-Feb;19(1):3-9	1	1	0	1	0	0	1	1	0	1	1	6
10.1002/14651858.CD001027.pub2	19	Immunologic and psychologic therapy for patients with chronic fatigue syndrome: a double-blind, placebo-controlled trial Lloyd AR, Hickie I, Brockman A, Hickie C, Wilson A, Dwyer J, Wakefield D The American Journal of Medicine 1993 Feb;94(2):197-203	Lloyd 1993	G	Y	.b	.b	.b	.b	.b	.b	Y	G	Y	R	33.3333	83.3333	105	Immunologic and psychologic therapy for patients with chronic fatigue syndrome: a double-blind, placebo-controlled trial	Lloyd AR, Hickie I, Brockman A, Hickie C, Wilson A, Dwyer J, Wakefield D	The American Journal of Medicine 1993 Feb;94(2):197-203	1	1	0	1	0	0	0	1	0	1	0	4
10.1002/14651858.CD002114.pub2	20	Olah KS, Bridges N, Denning J, Farrar DJ. The conservative management of patients with symptoms of stress incontinence: a randomized prospective study comparing weighted vaginal cones and interferential therapy. American Journal of Obstetrics and Gynecology 1990; 162:87–92.	Olah 1990	Y	Y	.b	Y	.b	Y	.b	.b	.b	Y	Y	G	14.2857	100	111	The conservative management of patients with symptoms of stress incontinence: a randomized, prospective study comparing weighted vaginal cones and interferential therapy	Olah KS, Bridges N, Denning J, Farrar DJ	American Journal of Obstetrics and Gynecology 1990 Jan;162(1):87-92	0	1	0	1	0	0	0	1	0	1	1	5
10.1002/14651858.CD010551.pub2	28	Wyman JF, Fantl JA, McClish DK, Bump RC. Comparative efficacy of behavioral interventions in the management of female urinary incontinence. American Journal of Obstetrics & Gynecology 1998;179(4):999–1007.	Wyman 1998	Y	Y	R	.b	.b	Y	.b	.b	.b	Y	R	.b	0	66.6667	114	Comparative efficacy of behavioral interventions in the management of female urinary incontinence	Wyman JF, Fantl JA, McClish DK, Bump RC, Continence Program for Women Research Group	American Journal of Obstetrics and Gynecology 1998 Oct;179(4):999-1007	1	1	0	1	0	0	0	1	0	1	1	5
10.1002/14651858.CD006331.pub2	11	Jongbloed L, Stacey S, Brighton C. Stroke rehabilitation: sensorimotor integrative treatment versus functional treatment. American Journal of Occupational Therapy 1989; 43(6):391–7.	Jongbloed 1989	Y	Y	.b	.b	.b	.b	.b	.b	G	G	G	G	66.6667	100	123	Stroke rehabilitation: sensorimotor integrative treatment versus functional treatment	Jongbloed L, Stacey S, Brighton C	The American Journal of Occupational Therapy 1989 Jun;43(6):391-397	1	1	0	1	0	0	1	0	0	1	0	4
10.1002/14651858.CD004294.pub3	77	Yoder RM, Nelson DL, Smith DA. Added-purpose versus rote exercise in female nursing home residents. The American Journal of Occupational Therapy 1989;43(9): 581–6.	Yoder 1989	Y	Y	R	.b	.b	.b	.a	.a	.b	G	Y	G	33.3333	83.3333	124	Added-purpose versus rote exercise in female nursing home residents	Yoder RM, Nelson DL, Smith DA	The American Journal of Occupational Therapy 1989 Sep;43(9):581-586	1	1	0	1	0	0	0	1	0	1	1	5
10.1002/14651858.CD007911.pub2	9	Scarcella JB, Cohn BT. The effect of cold therapy on the postoperative course of total hip and knee arthroplasty patients. American Journal of Orthopedics 1995;24(11): 847–52.	Scarcella 1995	R	Y	.b	.b	.b	.b	.b	.b	Y	R	Y	.b	0	60	140	The effect of cold therapy on the postoperative course of total hip and knee arthroplasty patients	Scarcella JB, Cohn BT	American Journal of Orthopedics 1995 Nov;24(11):847-852	0	1	0	0	0	0	0	1	0	1	1	4
10.1002/14651858.CD004577.pub3	10	McGlynn GH, Laughlin NT, Rowe V. Effect of electromyographic feedback and static stretching on artificially induced muscle soreness. American Journal of Physical Medicine 1979 Jun;58(3):139-148.	McGlynn 1979	Y	Y	.b	.b	.b	.b	.b	.b	R	Y	Y	Y	0	83.3333	145	Effect of electromyographic feedback and static stretching on artificially induced muscle soreness	McGlynn GH, Laughlin NT, Rowe V	American Journal of Physical Medicine 1979 Jun;58(3):139-148	0	1	0	0	0	0	0	0	0	1	1	3
10.1002/14651858.CD004294.pub3	60	Sauvage LR, Myklebust MB, Crow-Pan J, Novak S, Millington P, Hoffman MD, et al.A clinical trial of strengthening and aerobic exercise to improve gait and balance in elderly male nursing home residents. American Journal of Physical Medicine and Rehabilitation 1992;71: 333–42.	Sauvage 1992	R	R	R	.b	.b	.b	.a	Y	.b	R	R	G	14.2857	28.5714	150	A clinical trial of strengthening and aerobic exercise to improve gait and balance in elderly male nursing home residents	Sauvage LR Jr, Myklebust BM, Crow-Pan J, Novak S, Millington P, Hoffman MD, Hartz AJ, Rudman D	American Journal of Physical Medicine & Rehabilitation 1992 Dec;71(6):333-342	1	1	0	1	0	0	1	1	0	1	1	6
10.1002/14651858.CD000333.pub2	36	Preisinger E, Alacamlioglu Y, Pils K, Saradeth T, Schneider B. Therapeutic exercise in the prevention of bone loss. A controlled trial with women after menopause. American Journal of Physical Medicine and Rehabilitation 1995;74(2): 120–3.	Preisinger 1995	Y	Y	.b	R	.b	G	.b	.b	.b	Y	Y	Y	14.2857	85.7143	151	Therapeutic exercise in the prevention of bone loss. A controlled trial with women after menopause	Preisinger E, Alacamlioglu Y, Pils K, Saradeth T, Schneider B	American Journal of Physical Medicine & Rehabilitation 1995 Mar-Apr;74(2):120-123	1	1	0	0	0	0	0	0	0	1	1	3
10.1002/14651858.CD004251.pub5	13	Hsueh TC, Cheng PT, Kuan TS, Hong CZ. The immediate effectiveness of electrical nerve stimulation and electrical muscle stimulation on myofascial trigger points. American Journal of Physical Medicine and Rehabilitation 1997;76: 471–6.	Hsueh 1997	Y	Y	.b	G	G	G	.b	.b	.b	G	R	.b	57.1429	85.7143	153	The immediate effectiveness of electrical nerve stimulation and electrical muscle stimulation on myofascial trigger points	Hsueh TC, Cheng PT, Kuan TS, Hong CZ	American Journal of Physical Medicine & Rehabilitation 1997 Nov-Dec;76(6):471-476	1	1	0	0	0	0	1	1	0	1	0	4
10.1002/14651858.CD006408.pub2	8	Wong A, Lee MY, Chang W, Fuk-Tan T. Clincial trial of a cervical traction modality with electromyographic biofeedback. American J of Physical Medicine & Rehabilitation 1997;76(1):19–25.	Wong 1997	R	Y	.b	R	R	R	.b	.b	.b	G	.b	.b	16.6667	33.3333	159	Clinical trial of a cervical traction modality with electromyographic biofeedback	Wong AMK, Lee M-Y, Chang WH, Tang F-T	American Journal of Physical Medicine & Rehabilitation 1997;76(1):19-25	0	1	0	1	0	0	0	0	0	1	1	4
10.1002/14651858.CD001027.pub2	2	Deale A, Chalder T, Marks I,Wessely S. Cognitive behavior therapy for chronic fatigue syndrome: A randomized controlled trial. American Journal of Psychiatry 1997;154: 408–14.	Deale 1997	G	G	.b	.b	.b	.b	.b	.b	Y	G	Y	Y	50	100	162	Cognitive behavior therapy for chronic fatigue syndrome: a randomized controlled trial	Deale A, Chalder T, Marks I, Wessely S	The American Journal of Psychiatry 1997 Mar;154(3):408-414	1	1	1	1	0	0	1	1	1	1	1	8
10.1002/14651858.CD001256.pub2	14	Gardner LI Jr, Dziados JE, Jones BH, Brundage JF, Harris JM, Sullivan R, et al.Prevention of lower extremity stress fractures: a controlled trial of a shock absorbent insole. American Journal of Public Health 1988;78(12):1563–7. [MEDLINE: 3056045]	Gardner 1988	R	R	.b	.b	.b	.b	.b	.b	Y	Y	.b	.b	0	50	165	Prevention of lower extremity stress fractures: a controlled trial of a shock absorbent insole	Gardner LI Jr, Dziados JE, Jones BH, Brundage JF, Harris JM, Sullivan R, Gill P	American Journal of Public Health 1988 Dec;78(12):1563-1567	1	0	0	0	0	0	1	1	1	1	1	5
10.1002/14651858.CD006058.pub3	1	Celli BR, Rodriguez K, Snider GL. A controlled trial of intermittent positive pressure breathing incentive spirometry and deep breathing exercises in preventing pulmonary complications after abdominal surgery. The American Review of Respiratory Disease 1984;130:12–5. [MEDLINE: 6377994]	Celli 1984	G	Y	Y	.b	.b	Y	.b	.b	.b	G	G	Y	42.8571	100	219	A controlled trial of intermittent positive pressure breathing, incentive spirometry, and deep breathing exercises in preventing pulmonary complications after abdominal surgery	Celli BR, Rodriguez KS, Snider GL	The American Review of Respiratory Disease 1984 Jul;130(1):12-15	0	1	0	1	0	0	1	1	0	1	1	6
10.1002/14651858.CD008008.pub2	2	Casaburi R, Patessio A, Ioli F, Zanaboni S, Donner C, Wasserman K. Reductions in exercise lactic acidosis and ventilation as a result of exercise training in patients with obstructive lung disease. American Review of Respiratory Disease 1991;143:9–18.	Casaburi 1991	Y	Y	.b	.b	.b	.b	.b	.b	Y	G	G	.b	40	100	223	Reductions in exercise lactic acidosis and ventilation as a result of exercise training in patients with obstructive lung disease	Casaburi R, Patessio A, Ioli F, Zanaboni S, Donner CF, Wasserman K	The American Review of Respiratory Disease 1991 Jan;143(1):9-18	1	1	0	1	0	0	0	1	0	1	1	5
10.1002/14651858.CD006058.pub3	9	O’Connor M, Tattersall MP, Carter JA. An evaluation of the incentive spirometer to improve lung function after cholecystectomy. Anaesthesia 1988;43(9):785–7.	O'Connor 1988	Y	Y	Y	.b	.b	Y	.b	.b	.b	Y	G	Y	14.2857	100	227	An evaluation of the incentive spirometer to improve lung function after cholecystectomy	O'Connor M, Tattersall MP, Carter JA	Anaesthesia 1988 Sep;43(9):785-787	0	1	0	0	0	0	0	0	0	1	1	3
10.1002/14651858.CD000990.pub3	31	Mannarino E, Pasqualini L, Innocente S, Scricciolo V, Rignanese A, Ciuffetti G. Physical training and antiplatelet treatment in stage II peripheral arterial occlusive disease: alone or combined?. Angiology 1991;42(7):513–21.	Mannarino 1991	Y	Y	G	.b	.b	Y	.b	.b	.b	Y	G	Y	28.5714	100	235	Physical training and antiplatelet treatment in stage II peripheral arterial occlusive disease: alone or combined?	Mannarino E, Pasqualini L, Innocente S, Scricciolo V, Rignanese A, Ciuffetti G	Angiology 1991 Jul;42(7):513-521	0	1	0	1	0	0	0	1	0	1	1	5
10.1002/14651858.CD005263.pub3	15	Regensteiner JG, Meyer TJ, Krupski WC, Cranford LS, Hiatt WR. Hospital vs home-based exercise rehabilitation for patients with peripheral arterial occlusive disease. Angiology. 1997 Apr;48(4):291-300.	Regensteiner 1997	Y	Y	R	.b	.b	Y	.b	.b	.b	G	G	G	42.8571	85.7143	237	Hospital versus home-based exercise rehabilitation for patients with peripheral arterial occlusive disease	Regensteiner JG, Meyer TJ, Krupski WC, Cranford LS, Hiatt WR	Angiology 1997 Apr;48(4):291-300	1	1	0	1	0	0	0	1	0	1	1	5
10.1002/14651858.CD004376.pub3	11	Deyle GD, Henderson NE, Matekel RL, Ryder MG, Garber MB, Allison SC. Effectiveness of manual physical therapy and exercise in osteoarthritis of the knee. Annals of Internal Medicine 2000;132(3):173–81.	Deyle 2000	G	Y	R	.b	.b	.b	R	G	.b	R	Y	.b	28.5714	57.1429	247	Effectiveness of manual physical therapy and exercise in osteoarthritis of the knee: a randomized, controlled trial	Deyle GD, Henderson NE, Matekel RL, Ryder MG, Garber MB, Allison SC	Annals of Internal Medicine 2000 Feb 1;132(3):173-181	1	1	1	1	0	0	1	0	1	1	1	7
10.1002/14651858.CD004376.pub3	30	Kovar PA, Allegrante JP, MacKenzie CR, Peterson MGE, Gutin B, Charlson ME. Supervised fitness walking in patients with osteoarthritis of the knee. Annals of Internal Medicine 1992;116:529–34.	Kovar 1992	G	Y	R	.b	.b	.b	R	R	.b	Y	Y	.b	14.2857	57.1429	252	Supervised fitness walking in patients with osteoarthritis of the knee. A randomized, controlled trial	Kovar PA, Allegrante JP, MacKenzie CR, Peterson MG, Gutin B, Charlson ME	Annals of Internal Medicine 1992 Apr 1;116(7):529-534	1	1	0	1	0	0	0	1	0	1	1	5
10.1002/14651858.CD003010.pub5	12	Konrad K, Tatrai T, Hunka A, Vereckei E, Korondi I. Controlled trial of balneotherapy in treatment of low back pain. Annals of the Rheumatic Diseases 1992;51:820–2.	Konrad 1982	Y	Y	.b	R	R	G	.b	.b	.b	G	Y	.b	28.5714	71.4286	277	Controlled trial of balneotherapy in treatment of low back pain	Konrad K, Tatrai T, Hunka A, Vereckei E, Korondi I	Annals of the Rheumatic Diseases 1992 Jun;51(6):820-822	1	1	0	1	0	0	1	1	0	1	1	6
10.1002/14651858.CD004376.pub3	39	O’Reilly SC, Muir KR, Doherty M. Effectiveness of home exercise on pain and disability from osteoarthritis of the knee: a randomised controlled trial. Annals of the Rheumatic Diseases 1999;58:15–9.	O'Reilly 1999	G	Y	R	.b	.b	.b	R	R	.b	G	Y	.b	28.5714	57.1429	281	Effectiveness of home exercise on pain and disability from osteoarthritis of the knee: a randomised controlled trial	O'Reilly SC, Muir KR, Doherty M	Annals of the Rheumatic Diseases 1999 Jan;58(1):15-19	1	1	1	1	0	0	0	1	1	1	1	7
10.1002/14651858.CD005958.pub3	15	Reddell CR, Congleton JJ, Huchingson RD, Montgomery JF. An evaluation of a weightlifting belt and back injury prevention training class for airline baggage handlers. Applied Ergonomics 1992;23(5):319–29.	Reddell 1992	Y	Y	.b	R	R	Y	.b	.b	.b	R	R	.b	0	42.8571	289	An evaluation of a weightlifting belt and back injury prevention training class for airline baggage handlers	Reddell CR, Congleton JJ, Huchingson RD, Montgomery JF	Applied Ergonomics 1992;23(5):319-329	1	1	0	1	0	0	0	0	0	1	1	4
10.1002/14651858.CD005106.pub4	4	Borchgrevink GV, Kaasa A, McDouagh D, Stiles TC, Haralseth O, Lereim I. Acute treatment of whiplash neck sprain injuries. Spine 1998;23(1):25–31. [: CO2002]	Borchgrevink 1998	Y	Y	.b	R	R	G	.b	.b	.b	R	Y	R	12.5	50	299	The role of physiotherapy in the management of acute neck sprains following road-traffic accidents	McKinney LA, Dornan JO, Ryan M	Archives of Emergency Medicine 1989 Mar;6(1):27-33	1	1	0	1	0	0	1	0	0	1	1	5
10.1002/14651858.CD004251.pub5	11	Hong CZ, Lin JC, Bender LF, Schaeffer JN, Meltzer RJ, Causin P. Magnetic necklace: Its therapeutic effectiveness on neck and shoulder pain. Archives of Physical Medicine and Rehabilitation 1982;63:462–6.	Hong 1982	Y	G	.b	G	G	G	.b	.b	.b	Y	Y	.b	57.1429	100	336	Magnetic necklace: its therapeutic effectiveness on neck and shoulder pain	Hong CZ, Lin JC, Bender LF, Schaeffer JN, Meltzer RJ, Causin P	Archives of Physical Medicine and Rehabilitation 1982 Oct;63(10):462-466	0	1	0	1	1	0	1	0	0	1	1	6
10.1002/14651858.CD002014.pub3	17	McCauley JD, Thelen MH, Frank RG, Willard RR, Callen KE. Hypnosis compared to relaxation in the outpatient management of chronic low back pain. Archives of Physical Medicine and Rehabilitation 1983 Nov;64(11):548-552	McCauley 1983	Y	Y	.b	R	R	R	.b	.b	.b	R	G	.b	14.2857	42.8571	338	Hypnosis compared to relaxation in the outpatient management of chronic low back pain	McCauley JD, Thelen MH, Frank RG, Willard RR, Callen KE	Archives of Physical Medicine and Rehabilitation 1983 Nov;64(11):548-552	1	1	0	1	0	0	1	0	0	1	0	4
10.1002/14651858.CD005107.pub4	4	Klein RG, Eek BC. Low-energy laser treatment and exercise for chronic low back pain: double-blind controlled trial. Archives of Physical Medicine and Rehabilitation 1990;71: 34–7.	Klein 1990	G	G	.b	G	G	G	.b	.b	.b	G	.b	.b	100	100	355	Low-energy laser treatment and exercise for chronic low back pain: double-blind controlled trial	Klein RG, Eek BC	Archives of Physical Medicine and Rehabilitation 1990 Jan;71(1):34-37	1	1	0	1	1	1	1	0	0	1	1	7
10.1002/14651858.CD004294.pub3	42	Naso F, Carner E, Blankfort-Doyle W, Coughey K. Endurance training in the elderly nursing home patient. Archives of Physical Medicine and Rehabilitation 1990;71: 241–3.	Naso 1990	Y	Y	R	.b	.b	.b	.a	.a	.b	G	Y	G	33.3333	83.3333	357	Endurance training in the elderly nursing home patient	Naso F, Carner E, Blankfort-Doyle W, Coughey K	Archives of Physical Medicine and Rehabilitation 1990 Mar;71(3):241-243	1	1	0	0	0	0	0	0	0	1	1	3
10.1002/14651858.CD001277.pub3	3	Girodo M, Ekstrand KA, Metiver GJ. Deep diaphragmatic breathing: rehabilitation exercises for the asthmatic patient. Archives of Physiology, Medicine and Rehabilitation 1992;73: 717–20.	Girodo 1992	Y	Y	Y	.b	.b	Y	.b	.b	.b	Y	R	Y	0	85.7143	363	Deep diaphragmatic breathing: rehabilitation exercises for the asthmatic patient	Girodo M, Ekstrand KA, Metivier GJ	Archives of Physical Medicine and Rehabilitation 1992 Aug;73(8):717-720	0	1	0	1	0	0	0	0	0	1	0	3	10.1002/14651858.CD001116.pub4	10	Girodo M, Ekstrand KA, Metivier GJ. Deep diaphragmatic breathing: rehabilitation exercises for the asthmatic patient. Archives of Physiology, Medicine and Rehabilitation 1992;73: 717–20.	Girodo 1992	Y	Y	.b	R	.b	Y	.b	.b	.b	R	R	Y
10.1002/14651858.CD003316.pub5	62	Richards CL, Malouin F, Wood-Dauphinee S, Williams JI, Bouchard JP, Brunet D. Task-specific physical therapy for optimization of gait recovery in acute stroke patients. Archives of Physical Medicine and Rehabilitation 1993;74(6): 612–20.	Richards 1993	Y	Y	R	.b	.b	G	.b	.b	.b	R	Y	Y	14.2857	71.4286	371	Task-specific physical therapy for optimization of gait recovery in acute stroke patients	Richards CL, Malouin F, Wood-Dauphinee S, Williams JI, Bouchard JP, Brunet D	Archives of Physical Medicine and Rehabilitation 1993 Jun;74(6):612-620	1	1	0	1	0	0	1	1	0	1	1	6
10.1002/14651858.CD004294.pub3	37	McMurdo MET, Rennie LM. Improvements in quadriceps strength with regular seated exercise in the institutionalized elderly. Archives of Physical Medicine and Rehabilitation 1994;75:600–3.	McMurdo 1994	G	G	Y	.b	.b	.b	.a	G	.b	G	R	G	71.4286	85.7143	376	Improvements in quadriceps strength with regular seated exercise in the institutionalized elderly	McMurdo ME, Rennie LM	Archives of Physical Medicine and Rehabilitation 1994 May;75(5):600-603	1	1	1	1	0	0	1	0	0	1	1	6
10.1002/14651858.CD010003	5	Burke DT, Burke MM, Stewart GW, Cambre A. Splinting for carpal tunnel syndrome: in search of the optimal angle. Archives of Physical Medicine and Rehabilitation 1994;75 (11):1241–4. [PUBMED: 7979936]	Burke 1994	R	R	G	.b	.b	G	.b	.b	.b	R	R	G	42.8571	42.8571	377	Splinting for carpal tunnel syndrome: in search of the optimal angle	Burke DT, Burke MM, Stewart GW, Cambre A	Archives of Physical Medicine and Rehabilitation 1994 Nov;75(11):1241-1244	1	0	0	0	0	0	0	0	0	1	0	1
10.1002/14651858.CD003907.pub4	4	Lindeman E, Leffers P, Spaans F, Drukker J, Reulen J, Kerckhoffs M, et al.Strength training in patients with myotonic dystrophy and hereditary motor and sensory neuropathy: a randomized clinical trial. Archives of Physical Medicine and Rehabilitation 1995;76(7):612–20	Linderman 1995	G	G	.b	.b	.b	.b	.b	.b	G	R	G	G	83.3333	83.3333	382	Strength training in patients with myotonic dystrophy and hereditary motor and sensory neuropathy: a randomized clinical trial	Lindeman E, Leffers P, Spaans F, Drukker J, Reulen J, Kerckhoffs M, Koke A	Archives of Physical Medicine and Rehabilitation 1995 Jul;76(7):612-620	1	1	0	1	0	0	1	1	0	1	1	6
10.1002/14651858.CD004294.pub3	46	Przybylski BR, Dumont ED, Watkins ME, Warren SA, Beaulne AP, Lier DA. Outcomes of enhanced physical and occupational therapy service in a nursing home setting. Archives of Physical Medicine and Rehabilitation 1996;77: 554–61.	Przbylski 1996	R	R	R	.b	.b	.b	G	.a	.b	R	R	G	28.5714	28.5714	387	Outcomes of enhanced physical and occupational therapy service in a nursing home setting	Przybylski BR, Dumont ED, Watkins ME, Warren SA, Beaulne AP, Lier DA	Archives of Physical Medicine and Rehabilitation 1996 Jun;77(6):554-561	0	1	0	0	0	0	0	0	0	1	1	3
10.1002/14651858.CD002014.pub3	8	Friedrich M, Gittler G, Halberstadt Y, Cermak T, Heiller I. Combined exercise and motivation program: effect on the compliance and level of disability of patients with chronic low back pain: a randomized controlled trial. Archives of Physical Medicine and Rehabilitation 1998 May;79(5):475-487	Friedrich 1998	Y	Y	.b	R	R	R	.b	.b	.b	R	G	.b	14.2857	42.8571	402	Combined exercise and motivation program: effect on the compliance and level of disability of patients with chronic low back pain: a randomized controlled trial	Friedrich M, Gittler G, Halberstadt Y, Cermak T, Heiller I	Archives of Physical Medicine and Rehabilitation 1998 May;79(5):475-487	1	1	0	1	0	0	1	0	0	1	1	5
10.1002/14651858.CD004376.pub3	42	Rogind H, Bibow-Nielsen B, Jensen B, Moller HC, Frimodt-Moller H, Bliddal H. The effects of a physical training program on patients with osteoarthritis of the knees. Archives of PhysicalMedicine and Rehabilitation 1998; 79:1421–7.	Rogind 1998	G	Y	R	.b	.b	.b	R	G	.b	Y	Y	.b	28.5714	71.4286	433	The effects of a physical training program on patients with osteoarthritis of the knees	Rogind H, Bibow-Nielsen B, Jensen B, Moller HC, Frimodt-Moller H, Bliddal H	Archives of Physical Medicine and Rehabilitation 1998 Nov;79(11):1421-1427	1	1	0	1	0	0	1	1	1	1	1	7
10.1002/14651858.CD004376.pub3	35	Maurer BT, Stern AG, Kinossian B, Cook KD, Schumacher HR. Osteoarthritis of the knee: isokinetic quadriceps exercise versus an educational intervention. Archives of Physical Medicine and Rehabilitation 1999;80:1293–9.	Maurer 1999	G	Y	R	.b	.b	.b	R	G	.b	Y	Y	.b	28.5714	71.4286	434	Osteoarthritis of the knee: isokinetic quadriceps exercise versus and educational intervention	Maurer BT, Stern AG, Kinossian B, Cook KD, Schumacher HR	Archives of Physical Medicine and Rehabilitation 1999 Oct;80(10):1293-1299	1	1	0	1	0	0	1	1	0	1	1	6	10.1002/14651858.CD008963.pub2	35	Maurer BT, Stern AG, Kinossian B, Cook KD, Schumacher HR. Osteoarthritis of the knee: isokinetic quadriceps exercise versus an educational intervention. Archives of Physical Medicine and Rehabilitation 1999;80(10):1293–9. [DOI: Cn-00168433; PUBMED: 10527090]	Maurer 1999	G	Y	R	.b	.b	R	.b	.b	.b	G	G	G
10.1002/14651858.CD003316.pub5	72	Teixeira-Salmela LF, Olney SJ, Nadeau S, Brouwer B. Muscle strengthening and physical conditioning to reduce impairment and disability in chronic stroke survivors. Archives of Physical Medicine and Rehabilitation 1999;80 (10):1211–8.	Teixeria 1999	Y	Y	R	.b	.b	Y	.b	.b	.b	Y	Y	Y	0	85.7143	436	Muscle strengthening and physical conditioning to reduce impairment and disability in chronic stroke survivors	Teixeira-Salmela LF, Olney SJ, Nadeau S, Brouwer B	Archives of Physical Medicine and Rehabilitation 1999 Oct;80(10):1211-1218	1	1	0	0	0	0	0	0	0	1	1	3
10.1002/14651858.CD005107.pub4	1	Basford JR, Sheffield CG, Harmsen WS. Laser therapy: a randomized, controlled trial of the effects of low-intensity Nd:YAG laser irradiation on musculoskeletal back pain. Archives of Physical Medicine and Rehabilitation 1999;80: 647–52.	Basford 1999	G	R	.b	G	G	G	.b	.b	.b	G	.b	.b	83.3333	83.3333	438	Laser therapy: a randomized, controlled trial of the effects of low- intensity Nd:YAG laser irradiation on musculoskeletal back pain	Basford JR, Sheffield CG, Harmsen WS	Archives of Physical Medicine and Rehabilitation 1999 Jun;80(6):647-652	1	1	0	1	1	1	1	1	0	1	0	7
10.1002/14651858.CD004294.pub3	38	Meuleman JR, Brechue WF, Kubilis PS, Lowenthal DT. Exercise training in the debilitated aged: strength and functional outcomes. Archives of Physical Medicine and Rehabilitation 2000;81:312–8.	Meuleman 2000	G	G	R	.b	.b	.b	Y	Y	.b	R	R	G	37.5	62.5	439	Exercise training in the debilitated aged: strength and functional outcomes	Meuleman JR, Brechue WF, Kubilis PS, Lowenthal DT	Archives of Physical Medicine and Rehabilitation 2000 Mar;81(3):312-318	1	1	1	1	0	0	1	0	0	1	1	6
10.1002/14651858.CD008963.pub2	10	Calfas KJ, Kaplan RM, Ingram RE. One-year evaluation of cognitive-behavioral intervention in osteoarthritis. Arthritis Care and Research 1992;5(4):202–9. [DOI: Cn-00090424; PUBMED: 1489766]	Calfas 1992	Y	Y	R	.b	.b	R	.b	.b	.b	R	Y	G	14.2857	57.1429	441	One-year evaluation of cognitive-behavioral intervention in osteoarthritis	Calfas KJ, Kaplan RM, Ingram RE	Arthritis Care & Research 1992 Dec;5(4):202-209	1	1	0	1	0	0	1	1	0	1	1	6
10.1002/14651858.CD008963.pub2	30	Keefe FJ, Caldwell DS, Baucom D, Salley A, Robinson E, Timmons K, et al.Spouse-assisted coping skills training in the management of osteoarthritic knee pain. Arthritis Care and Research 1996;9(4):279–91. [DOI: Cn-00135816; PUBMED: 8997917]	Keefe 1996	Y	Y	R	.b	.b	R	.b	.b	.b	R	G	G	28.5714	57.1429	448	Spouse-assisted coping skills training in the management of osteoarthritic knee pain	Keefe FJ, Caldwell DS, Baucom D, Salley A, Robinson E, Timmons K, Beaupre P, Weisberg J, Helms M	Arthritis Care & Research 1996 Aug;9(4):279-291	0	1	0	1	0	0	0	1	0	1	1	5
10.1002/14651858.CD004376.pub3	4	Bautch JC, Malone DG, Vailas AC. Effects of exercise on knee joints with osteoarthritis: a pilot study of biologic markers. Arthritis Care & Research 1997;10:48–55	Bautch 1997	Y	Y	R	.b	.b	.b	R	R	.b	R	Y	.b	0	42.8571	450	Effects of exercise on knee joints with osteoarthritis: a pilot study of biologic markers	Bautch JC, Malone DG, Vailas AC	Arthritis Care & Research 1997 Feb;10(1):48-55	1	1	0	0	0	0	1	1	0	1	1	5
10.1002/14651858.CD004376.pub3	38	Minor MA, Hewett JE, Webel RR, Anderson SK, Kay DR. Efficacy of physical conditioning exercise in patients with rheumatoid arthritis and osteoarthritis. Arthritis & Rheumatism 1989;32:1396–405.	Minor 1989	Y	Y	R	.b	.b	.b	R	Y	.b	Y	Y	.b	0	71.4286	462	Efficacy of physical conditioning exercise in patients with rheumatoid arthritis and osteoarthritis	Minor MA, Hewett JE, Webel RR, Anderson SK, Kay DR	Arthritis and Rheumatism 1989 Nov;32(11):1396-1405	1	1	0	1	0	0	0	0	0	1	1	4
10.1002/14651858.CD008963.pub2	33	Maisiak R, Austin J, Heck L. Health outcomes of two telephone interventions for patients with rheumatoid arthritis or osteoarthritis. Arthritis and Rheumatism 1996;39 (8):1391–9. [DOI: Cn-00127841; PUBMED: 8702449]	Maisiak 1996	G	Y	R	.b	.b	R	.b	.b	.b	G	Y	G	42.8571	71.4286	468	Health outcomes of two telephone interventions for patients with rheumatoid arthritis or osteoarthritis	Maisiak R, Austin J, Heck L	Arthritis and Rheumatism 1996 Aug;39(8):1391-1399	1	1	0	1	0	0	1	1	0	1	1	6
10.1002/14651858.CD001256.pub2	22	Pope R, Herbert R, Kirwan J. Effects of ankle dorsiflexion range and pre-exercise calf muscle stretching on injury risk in Army recruits. Australian Journal of Physiotherapy 1998; 44(3):165–72. [EMBASE: 1998321721]	Pope 1998	Y	Y	.b	.b	.b	.b	.b	.b	Y	R	.b	.b	0	75	488	Effects of ankle dorsiflexion range and pre-exercise calf muscle stretching on injury risk in Army recruits	Pope R, Herbert R, Kirwan J	Australian Journal of Physiotherapy 1998;44(3):165-172	1	1	0	0	0	0	0	0	0	1	1	3
10.1002/14651858.CD002014.pub3	19	Nicholas MK, Wilson PH, Goyen J. Operant-behavioural and cognitive behavioural treatment for chronic low back pain. Behav Res Ther 1991;29:225–38.	Nicholas 1991	Y	Y	.b	Y	R	R	.b	.b	.b	G	G	.b	28.5714	71.4286	504	Operant-behavioural and cognitive-behavioural treatment for chronic low back pain	Nicholas MK, Wilson PH, Goyen J	Behaviour Research and Therapy 1991;29(3):225-238	1	1	0	1	0	0	0	0	0	1	1	4
10.1002/14651858.CD001843.pub4	63	Moore KN, Griffiths DJ, Hughton A. Urinary incontinence after post radical prostatectomy: A randomised controlled trial comparing pelvic muscle exercises with pelvic muscle exercises plus electrical stimulation. British Journal of Urology International 1999;83:57–65.	Moore 1999	G	G	.b	R	G	Y	.b	.b	.b	G	Y	.b	57.1429	85.7143	517	Urinary incontinence after radical prostatectomy: a randomized controlled trial comparing pelvic muscle exercises with or without electrical stimulation	Moore KN, Griffiths D, Hughton A	BJU International 1999 Jan;83(1):57-65	1	1	1	0	0	0	0	1	0	1	1	5	10.1002/14651858.CD001202.pub5	3	Moore KN, Griffiths D, Hughton A. Urinary incontinence after radical prostatectomy: a randomized controlled trial comparing pelvic muscle exercises with or without electrical stimulation. British Journal of Urology International 1999; 83:57–65.	Moore 1999	G	G	G	.b	.b	G	.b	.b	Y	Y	Y	Y
10.1002/14651858.CD001250.pub2	3	Oakland C, Rapier C. A comparison of the efficacy of the topical NSAID felbinac and ultrasound in the treatment of acute ankle injuries. British Journal of Clinical Research 1993;4:89–96. [EMBASE: 1994103542]	Oakland 1993	G	Y	.b	G	Y	Y	.b	.b	.b	R	.b	.b	33.3333	83.3333	541	A comparison of the efficacy of the topical NSAID felbinac and ultrasound in the treatment of acute ankle injuries	Oakland C	British Journal of Clinical Research 1993;4:89-96	1	1	0	1	1	0	0	1	1	1	1	7
10.1002/14651858.CD007612.pub2	10	Wilkinson MJB. Does 48 hours' bed rest influence the outcome of acute low back pain?. British Journal of General Practice 1995 Sep;45(398):481-484	Wilkinson 1995	G	G	.b	R	R	R	.b	.b	.b	R	Y	.b	28.5714	42.8571	550	Does 48 hours' bed rest influence the outcome of acute low back pain?	Wilkinson MJB	British Journal of General Practice 1995 Sep;45(398):481-484	1	1	1	1	0	0	0	0	0	1	1	5
10.1002/14651858.CD009252	44	Wilson PD, Al Samarrai T, Deakin M, Kolbe E, Brown AD. An objective assessment of physiotherapy for female genuine stress incontinence. British Journal of Obstetrics & Gynaecology 1987 Jun;94(6):575-582	Wilson 1987	R	R	.b	.b	.b	Y	.b	.b	.b	Y	G	G	33.3333	66.6667	559	An objective assessment of physiotherapy for female genuine stress incontinence	Wilson PD, Al Samarrai T, Deakin M, Kolbe E, Brown AD	British Journal of Obstetrics & Gynaecology 1987 Jun;94(6):575-582	0	0	0	1	0	0	0	1	0	1	1	4
10.1002/14651858.CD003010.pub5	23	Pal B, Mangion P, Hossain MA, Diffey BL. A controlled trial of continuous lumbar traction in the treatment of back pain and sciatica. British Journal of Rheumatology 1986;25 (2):181–3.	Pal 1986	Y	Y	.b	G	G	G	.b	.b	.b	G	G	.b	71.4286	100	580	A controlled trial of continuous lumbar traction in the treatment of back pain and sciatica	Pal B, Mangion P, Hossain MA, Diffey BL	British Journal of Rheumatology 1986 May;25(2):181-183	0	1	0	1	0	0	1	1	0	1	1	6
10.1002/14651858.CD004249.pub4	13	David J, Modi S, Aluko AA, Robertshaw C, Farebrother J. Chronic neck pain: a comparison of acupuncture treatment and physiotherapy. British Journal of Rheumatology 1998; 37:118–22.	David 1998	Y	Y	.b	R	R	R	.b	.b	.b	R	Y	.b	0	42.8571	594	Chronic neck pain: a comparison of acupuncture treatment and physiotherapy	David J, Modi S, Aluko AA, Robertshaw C, Farebrother J	British Journal of Rheumatology 1998 Oct;37(10):1118-1122	1	1	1	1	0	0	0	0	0	1	1	5
10.1002/14651858.CD006283.pub3	9	Physical therapy for Bell's palsy	Mosforth 1958	G	G	R	.b	.b	R	.b	.b	.b	G	G	G	71.4286	71.4286	619	Physiotherapy for Bell’s palsy	Mosforth J, Taverner D	British Medical Journal 1958 Sep 13;2(5097):675-677	1	1	0	1	0	0	0	1	0	0	1	4
10.1002/14651858.CD006408.pub2	1	Brewerton DA. Pain in the neck and arm: a multicentre trial of the effects of physiotherapy. BMJ 1966;1:253–8.	Brewerton 1966	R	Y	.b	R	R	G	.b	.b	.b	G	.b	.b	33.3333	50	622	Pain in the neck and arm: a multicentre trial of the effects of physiotherapy, arranged by the British Association of Physical Medicine	British Association of Physical Medicine	British Medical Journal 1966 Jan 29;1(5482):253-258	1	1	0	0	0	0	1	1	0	0	0	3
10.1002/14651858.CD004366.pub6	37	Martinsen EW, Medhus A, Sandvik L. Effects of aerobic exercise on depression: a controlled study. Br Med J (Clin Res Ed). 1985 Jul 13;291(6488):109.	Martinsen 1985	G	G	.b	Y	Y	R	.b	.b	.b	R	Y	Y	25	75	642	Effects of aerobic exercise on depression: a controlled study	Martinsen EW, Medhus A, Sandvik L	British Medical Journal 1985 Jul 13;291(6488):109	1	1	0	1	0	0	0	1	0	1	1	5
10.1002/14651858.CD001277.pub3	6	Nagarathna R, Nagendra HR. Yoga for bronchial asthma: a controlled study. British Medical Journal 1985;291:1077–9.	Nagarathna 1985	Y	Y	Y	.b	.b	Y	.b	.b	.b	Y	G	Y	14.2857	100	645	Yoga for bronchial asthma: a controlled study	Nagarathna R, Nagendra HR	British Medical Journal 1985 Oct 19;291(6502):1077-1079	0	1	0	1	0	0	0	0	0	1	1	4
10.1002/14651858.CD000333.pub2	9	Chow R, Harrison JE, Notarius C. Effect of two randomised exercise programmes on bone mass of healthy postmenopausal women. British Medical Journal 1987;295: 1441–4.	Chow 1987	G	G	.b	R	.b	G	.b	.b	.b	G	Y	G	71.4286	85.7143	650	Effect of two randomised exercise programmes on bone mass of healthy postmenopausal women	Chow R, Harrison JE, Notarius C	British Medical Journal 1987 Dec 5;295(6611):1441-1444	1	1	1	1	0	0	1	0	0	1	1	6
10.1002/14651858.CD005427.pub2	17	Meade TW, Dyer S, Browne W, Townsend J, Frank AO. Low back pain of mechanical origin: randomised comparison of chiropractic and hospital outpatient treatment. BMJ 1990;300:1431–7.	Meade 1990	Y	Y	.b	R	R	Y	.b	.b	.b	R	Y	G	12.5	62.5	655	Low back pain of mechanical origin: randomised comparison of chiropractic and hospital outpatient treatment	Meade TW, Dyer S, Browne W, Townsend J, Frank AO	BMJ 1990 Jun 2;300(6737):1431-1437	1	1	0	1	0	0	0	0	1	1	1	5
10.1002/14651858.CD008250.pub2	3	Chauhan AJ, McLindon JP, Dillon P, Sawyer JP, Gray L, Leahy BC. Regular balloon inflation for patients with chronic bronchitis: a randomised controlled trial. BMJ. 1992 Jun 27;304(6843):1668-9.	Chauhan 1992	G	Y	R	.b	.b	Y	.b	.b	.b	R	G	G	42.8571	71.4286	660	Regular balloon inflation for patients with chronic bronchitis: a randomised controlled trial	Chauhan AJ, McLindon JP, Dillon P, Sawyer JP, Gray L, Leahy BC	BMJ 1992 Jun 27;304(6843):1668-1669	1	1	0	1	0	0	0	0	0	1	1	4
10.1002/14651858.CD007070.pub2	2	Deluze C, Bosia L, Zirbs A, Chantraine A, Vischer TL. Electroacupuncture in fibromyalgia: results of a controlled trial. BMJ 1992 Nov 21;305(6864):1249-1252	Deluze 1992	G	G	G	.b	.b	G	.b	.b	.b	R	G	.b	83.3333	83.3333	663	Electroacupuncture in fibromyalgia: results of a controlled trial	Deluze C, Bosia L, Zirbs A, Chantraine A, Vischer TL	BMJ 1992 Nov 21;305(6864):1249-1252	1	1	1	1	0	0	1	0	0	1	1	6
10.1002/14651858.CD006058.pub3	5	Hall JC, Tarala RA, Tapper J, Hall, JL. Prevention of respiratory complications after abdominal surgery: a randomised clinical trial. BMJ 1996;312:148–52. [MEDLINE: 8563533]	Hall 1996	G	G	Y	.b	.b	Y	.b	.b	.b	G	G	Y	57.1429	100	670	Prevention of respiratory complications after abdominal surgery: a randomised clinical trial [with consumer summary]	Hall JC, Tarala RA, Tapper J, Hall JL	BMJ 1996 Jan 20;312(7024):148-152	0	1	1	1	0	0	1	1	1	1	1	8
10.1002/14651858.CD009601.pub2	6	Ebenbichler GR, Resch KL, Nicolakis P, Wiesinger GF, Uhl F, Ghanem A, et al. Ultrasound treatment for treating the carpal tunnel syndrome: randomised ’sham’ controlled trial. BMJ 1998;316(7133):731–5. [PUBMED: 9529407]	Ebenbichler 1998	G	G	G	.b	.b	G	.b	.b	.b	Y	R	G	71.4286	85.7143	683	Ultrasound treatment for treating the carpal tunnel syndrome: randomised "sham" controlled trial [with consumer summary]	Ebenbichler GR, Resch KL, Nicolakis P, Wiesinger GF, Uhl F, Ghanem AH, Fialka V	BMJ 1998 Mar 7;316(7133):731-735	1	1	1	1	1	1	1	0	0	1	1	8
10.1002/14651858.CD002114.pub2	6	Bø K, Talseth T, Holme I. Single blind, randomised controlled trial of pelvic floor exercises, electrical stimulation, vaginal cones, and no treatment inmanagement of genuine stress incontinence in women. BMJ 1999;318:487–93.	Bø 1999	G	G	.b	R	.b	Y	.b	.b	.b	Y	G	G	57.1429	85.7143	686	Single blind, randomised controlled trial of pelvic floor exercises, electrical stimulation, vaginal cones, and no treatment in management of genuine stress incontinence in women [with consumer summary]	Bo K, Talseth T, Holme I	BMJ 1999 Feb 20;318(7182):487-493	1	1	1	1	0	0	1	1	1	1	1	8
10.1002/14651858.CD010392.pub2	7	Harland J, White M, Drinkwater C, Chinn D, Farr L, Howel D. The Newcastle exercise project: a randomised controlled trial of methods to promote physical activity in primary care. BMJ 1999;319(7213):828–32.	Harland 1999	Y	Y	G	.b	.b	G	.b	.b	.b	Y	Y	G	42.8571	100	691	The Newcastle exercise project: a randomised controlled trial of methods to promote physical activity in primary care [with consumer summary]	Harland J, White M, Drinkwater C, Chinn D, Farr L, Howel D	BMJ 1999 Sep 25;319(7213):828-832	0	1	1	1	0	0	1	1	1	1	1	8
10.1002/14651858.CD007612.pub2	2	Gilbert JR, Taylor DW, Hildebrand A, Evans C. Clinical trial of common treatments for low back pain in family practice. British Medical Journal 1985 Sep 21;291(6498):791-794	Gilber 1985	G	G	.b	R	R	R	.b	.b	.b	G	Y	.b	42.8571	57.1429	696	Clinical trial of common treatments for low back pain in family practice	Gilbert JR, Taylor DW, Hildebrand A, Evans C	British Medical Journal 1985 Sep 21;291(6498):791-794	1	1	1	1	0	0	0	1	0	1	1	6
10.1002/14651858.CD000333.pub2	17	Hatori M, Hasegawa A, Adachi H, Shinozaki A, Hayashi R, Okano H, et al.The effects of walking at the anaerobic threshold level on vertebral bone loss in postmenopausal women. Calcified Tissue International 1993;52:411–14.	Hatori 1993	Y	Y	.b	Y	.b	G	.b	.b	.b	R	Y	G	28.5714	85.7143	705	The effects of walking at the anaerobic threshold level on vertebral bone loss in postmenopausal women	Hatori M, Hasegawa A, Adachi H, Shinozaki A, Hayashi R, Okano H, Mizunuma H, Murata K	Calcified Tissue International 1993 Jun;52(6):411-414	0	1	0	1	0	0	1	1	0	1	1	6
10.1002/14651858.CD000333.pub2	42	Revel M, Mayoux-Benhamou MA, Rabourdin JP, Bagheri F, Roux C. One-year psoas training can prevent lumbar bone loss in postmenopausal women: a randomized controlled trial. Calcified Tissue International 1993;53(5):307–11.	Revel 1993	Y	Y	.b	R	.b	G	.b	.b	.b	Y	Y	G	28.5714	85.7143	706	One-year psoas training can prevent lumbar bone loss in postmenopausal women: a randomized controlled trial	Revel M, Mayoux-Benhamou MA, Rabourdin JP, Bagheri F, Roux C	Calcified Tissue International 1993 Nov;53(5):307-311	1	1	0	1	0	0	1	1	1	1	1	7
10.1002/14651858.CD006058.pub3	12	Stock MC, Downs JB, Gauer PK, Alster JM, Imrey PB. Prevention of postoperative pulmonary complications with CPAP, incentive spirometry, and conservative therapy. Chest 1985;87(2):151–7.	Stock 1985	G	Y	Y	.b	.b	Y	.b	.b	.b	Y	G	Y	28.5714	100	735	Prevention of postoperative pulmonary complications with CPAP, incentive spirometry, and conservative therapy	Stock MC, Downs JB, Gauer PK, Alster JM, Imrey PB	Chest 1985 Feb;87(2):151-157	0	1	0	1	0	0	1	1	0	1	1	6
10.1002/14651858.CD006058.pub3	10	Ricksten SE, Bengtsson A, Soderberg C, Thorden M, Kvist H. Effects of periodic positive airway pressure by mask on postoperative pulmonary function. Chest 1986;89(6): 774–81.	Ricksten 1986	Y	Y	Y	.b	.b	Y	.b	.b	.b	G	G	Y	28.5714	100	736	Effects of periodic positive airway pressure by mask on postoperative pulmonary function	Ricksten SE, Bengtsson A, Soderberg C, Thorden M, Kvist H	Chest 1986 Jun;89(6):774-781	0	1	0	1	0	0	1	1	0	1	1	6
10.1002/14651858.CD006058.pub3	11	Schwieger I, Gamulin Z, Forster A, Meyer P, Gemperle M, Suter PM. Absence of benefit of incentive spirometry in low-risk patients undergoing elective cholecystectomy. A controlled randomized study. Chest 1986;89(5):652–6.	Schwieger 1986	Y	Y	Y	.b	.b	Y	.b	.b	.b	Y	G	Y	14.2857	100	737	Absence of benefit of incentive spirometry in low-risk patients undergoing elective cholecystectomy. A controlled randomized study	Schwieger I, Gamulin Z, Forster A, Meyer P, Gemperle M, Suter PM	Chest 1986 May;89(5):652-656	1	1	0	1	0	0	1	1	0	1	1	6
10.1002/14651858.CD004249.pub4	62	Yurkiw D, Mior S. Comparison of two chiropractic techniques on pain and lateral flexion in neck pain patients: a pilot study. Chiropractic Technique 1996;8(4):155–62.	Yurkiw 1996	G	R	.b	R	R	R	.b	.b	.b	G	Y	.b	28.5714	42.8571	768	Comparison of two chiropractic techniques on pain and lateral flexion in neck pain patients: a pilot study	Yurkiw D, Mior S	Chiropractic Technique 1996 Nov;8(4):155-162	1	1	1	1	0	0	1	1	0	1	1	7
10.1002/14651858.CD007130.pub2	23	Miller NH, Haskell WL, Berra K, DeBusk RF. Home versus group exercise training for increasing functional capacity after myocardial infarction. Circulation 1984;70 (4):645–9.	Miller 1984 Brief	Y	Y	.b	.b	.b	Y	.b	.b	.b	Y	G	.b	20	100	772	Home versus group exercise training for increasing functional capacity after myocardial infarction	Miller NH, Haskell WL, Berra K, de Busk RF	Circulation 1984 Oct;70(4):645-649	1	1	0	0	0	0	0	1	0	1	1	4
10.1002/14651858.CD000990.pub3	19	Hiatt WR, Regensteiner JG, Hargarten ME, Wolfel EE, Brass EP. Benefit of exercise conditioning for patients with peripheral arterial disease. Circulation 1990;81(2):602–9.	Hiatt 1990	G	R	G	.b	.b	Y	.b	.b	.b	R	G	Y	42.8571	71.4286	774	Benefit of exercise conditioning for patients with peripheral arterial disease	Hiatt WR, Regensteiner JG, Hargarten ME, Wolfel EE, Brass EP	Circulation 1990 Feb;81(2):602-609	0	1	0	1	0	0	0	0	0	1	1	4
10.1002/14651858.CD000990.pub3	22	Hiatt WR, Wolfel EE, Meier RH, Regensteiner JG. Superiority of treadmill walking exercise versus strength training for patients with peripheral arterial disease. Implications for the mechanism of the training response. Circulation 1994;90(4):1866–74.	Hiatt 1994	Y	Y	G	.b	.b	Y	.b	.b	.b	G	G	Y	42.8571	100	778	Superiority of treadmill walking exercise versus strength training for patients with peripheral arterial disease. Implications for the mechanism of the training response	Hiatt WR, Wolfel EE, Meier RH, Regensteiner JG	Circulation 1994 Oct;90(4):1866-1874	0	1	0	1	0	0	0	1	0	1	1	5
10.1002/14651858.CD001822.pub3	5	Bendix AF, Bendix T, Vaegter K, Lund C, Frolund L, Holm L. Multidisciplinary intensive treatment for chronic low back pain: a randomized, prospective study. Cleveland Clinic Journal of Medicine 1996 Jan-Feb;63(1):62-69	Bendix 1996	Y	R	.b	R	R	G	.b	.b	.b	G	G	.b	42.8571	57.1429	782	Multidisciplinary intensive treatment for chronic low back pain: a randomized, prospective study	Bendix AF, Bendix T, Vaegter K, Lund C, Frolund L, Holm L	Cleveland Clinic Journal of Medicine 1996 Jan-Feb;63(1):62-69	1	1	0	1	0	0	1	1	0	1	1	6
10.1002/14651858.CD003007.pub2	10	Johannsen F, Remvig L, Kryger P, Beck P, Lybeck K, Larsen LH, Warming S, Dreyer V. Supervised endurance exercise training compared to home training after first lumbar diskectomy: a clinical trial. Clinical and Experimental Rheumatology 1994 Nov-Dec;12(6):609-614	Johannson 1994	G	G	.b	R	R	R	.b	.b	.b	R	G	.b	42.8571	42.8571	789	Supervised endurance exercise training compared to home training after first lumbar diskectomy: a clinical trial	Johannsen F, Remvig L, Kryger P, Beck P, Lybeck K, Larsen LH, Warming S, Dreyer V	Clinical and Experimental Rheumatology 1994 Nov-Dec;12(6):609-614	1	1	0	1	0	0	0	0	0	1	1	4
10.1002/14651858.CD004577.pub3	13	Wessel J, Wan A. Effect of stretching on the intensity of delayed-onset muscle soreness. Clinical Journal of Sport Medicine 1994;4(2):83-87.	Wessel 1994a	G	Y	.b	.b	.b	.b	.b	.b	R	Y	Y	Y	16.6667	83.3333	808	Effect of stretching on the intensity of delayed-onset muscle soreness	Wessel J, Wan A	Clinical Journal of Sport Medicine 1994;4(2):83-87	0	1	0	1	0	0	0	0	0	1	1	4
10.1002/14651858.CD004260.pub3	21	Ritter MA, Gandolf VS, Holston KS. Continuous passive motion versus physical therapy in total knee arthroplasty. Clinical Orthopaedics and Related Research 1989;244: 239–43.	Ritter 1989	G	Y	.b	R	R	Y	.b	.b	.b	G	R	G	37.5	62.5	816	Continuous passive motion versus physical therapy in total knee arthroplasty	Ritter MA, Gandolf VS, Holston KS	Clinical Orthopaedics and Related Research 1989 Jul;(244):239-243	0	1	0	1	0	0	0	0	0	1	1	4
10.1002/14651858.CD004260.pub3	6	Colwell CW, Morris BA. The influence of continuous passive motion on the results of total knee arthroplasty. Clinical Orthopaedics and Related Research 1992;276:225–8.	Colwell 1992	Y	Y	.b	R	R	Y	.b	.b	.b	G	R	G	25	62.5	820	The influence of continuous passive motion on the results of total knee arthroplasty	Colwell CW Jr, Morris BA	Clinical Orthopaedics and Related Research 1992 Mar;(276):225-228	0	1	0	0	0	0	0	1	0	1	1	4
10.1002/14651858.CD007911.pub2	6	Levy AS, Marmar E. The role of cold compression dressings in the postoperative treatment of total knee arthroplasty. Clinical Orthopaedics& Related Research 1993;297:174–8.	Levy 1993	Y	Y	.b	.b	.b	.b	.b	.b	Y	R	R	.b	0	60	821	The role of cold compression dressings in the postoperative treatment of total knee arthroplasty	Levy AS, Marmar E	Clinical Orthopaedics and Related Research 1993 Dec;(297):174-178	0	1	1	1	0	0	0	0	0	1	1	5
10.1002/14651858.CD007911.pub2	3	Healy WL, Seidman J, Pfeifer BA, Brown DG. Cold compressive dressing after total knee arthroplasty. Clinical Orthopaedics and Related Research 1994;299:143–6.	Healy 1994	Y	Y	.b	.b	.b	.b	.b	.b	R	G	Y	.b	20	80	824	Cold compressive dressing after total knee arthroplasty	Healy WL, Seidman J, Pfeifer BA, Brown DG	Clinical Orthopaedics and Related Research 1994 Feb;(299):143-146	0	1	0	0	0	0	0	0	0	1	0	2
10.1002/14651858.CD004260.pub3	10	Kumar PJ, McPherson EJ, Dorr LD, Wan Z, Baldwin K. Rehabilitation after total knee arthroplasty: a comparison of two rehabilitation techniques. Clinical Orthopaedics and Related Research 1996;331:93–101.	Kumar 1996	G	Y	.b	R	R	Y	.b	.b	.b	R	R	G	25	50	829	Rehabilitation after total knee arthroplasty: a comparison of 2 rehabilitation techniques	Kumar PJ, McPherson EJ, Dorr LD, Wan Z, Baldwin K	Clinical Orthopaedics and Related Research 1996 Oct;(331):93-101	0	1	0	1	0	0	0	1	0	1	1	5
10.1002/14651858.CD006408.pub2	3	Klaber Moffett JA, Hughes GI, Griffiths P. An investigation into the effects of cervical traction for the relief of neck and arm. I: Clinical effectiveness. Clinical Rehabilitation 1990; 4:205–11.	Klaber Moffett 1990	G	Y	.b	G	R	G	.b	.b	.b	G	.b	.b	66.6667	83.3333	841	An investigation of the effects of cervical traction. Part 1: clinical effectiveness	Klaber Moffett JA, Hughes GI, Griffiths P	Clinical Rehabilitation 1990;4:205-211	1	1	1	1	1	0	1	1	0	1	1	8
10.1002/14651858.CD007177.pub2	1	Oldham JA, Howe TE, Petterson T, Smith GP, Tallis RC. Electrotherapeutic rehabilitation of the quadriceps in elderly osteoarthritic patients: a double blind assessment of patterned neuromuscular stimulation. Clinical Rehabilitation 1995;9:10–20.	Oldham 1995	Y	Y	.b	.b	.b	.b	.b	.b	Y	Y	R	Y	0	83.3333	857	Electrotherapeutic rehabilitation of the quadriceps in elderly osteoarthritic patients: a double blind assessment of patterned neuromuscular stimulation	Oldham JA, Howe TE, Petterson T, Smith GP, Tallis RC	Clinical Rehabilitation 1995 Feb;9(1):10-20	1	1	0	0	0	0	1	0	0	1	0	3
10.1002/14651858.CD001250.pub2	2	Nyanzi CS, Langridge J, Heyworth JRC, Mani R. Randomized controlled study of ultrasound therapy in the management of acute ligament sprains of the ankle joint. Clinical Rehabilitation 1999;13(1):16–22. [MEDLINE: 1999090208]	Nyanzi 1999	G	Y	.b	G	G	G	.b	.b	.b	G	.b	.b	83.3333	100	862	Randomized controlled study of ultrasound therapy in the management of acute lateral ligament sprains of the ankle joint	Nyanzi CS, Langridge J, Heyworth JRC, Mani R	Clinical Rehabilitation 1999 Feb;13(1):16-22	1	1	0	1	1	1	1	1	0	1	1	8
10.1002/14651858.CD004294.pub3	45	Pomeroy VM. The effect of physiotherapy input on mobility skills of elderly people with severe dementing illness. Clinical Rehabilitation 1993;7:163–70.	Pomeroy 1993	G	Y	R	.b	.b	.b	.a	.a	.b	R	Y	G	33.3333	66.6667	866	The effect of physiotherapy input on mobility skills of elderly people with severe dementing illness	Pomeroy VM	Clinical Rehabilitation 1993 May;7(2):163-170	1	1	0	0	0	0	0	0	0	1	0	2
10.1002/14651858.CD007566.pub2	3	Berglund G, Bolund C, Gustafsson UL, Sjoden PO. Oneyear follow-up of the ’Starting Again’ group rehabilitation programme for cancer patients. European Journal of Cancer 1994;30A(12):1744–51.	Berglund 1994	G	Y	R	.b	.b	R	.b	.b	.b	R	G	G	42.8571	57.1429	933	One-year follow-up of the 'starting again' group rehabilitation programme for cancer patients	Berglund G, Bolund C, Gustafsson U-L, Sjoden P-O	European Journal of Cancer 1994;30(12):1744-1751	0	1	0	1	0	0	0	1	0	1	0	4
10.1002/14651858.CD000990.pub3	12	Dahllof AG, Bjorntorp P, Holm J, Schersten T. Metabolic activity of skeletal muscle in patients with peripheral arterial insufficiency. European Journal of Clinical Investigation 1974;4(1):9–15.	Dahllof 1974	Y	Y	G	.b	.b	R	.b	.b	.b	Y	G	Y	28.5714	85.7143	934	Metabolic activity of skeletal muscle in patients with peripheral arterial insufficiency	Dahllof AG, Bjorntorp P, Holm J, Schersten T	European Journal of Clinical Investigation 1974 Feb;4(1):9-15	1	1	0	1	0	0	0	1	0	0	1	4
10.1002/14651858.CD002114.pub2	8	Cammu H, Van Nylen M. Pelvic floor exercises versus vaginal weight cones in genuine stress incontinence. European Journal of Obstetrics Gynecology and Reproductive Biology 1998;77:89–93.	Cammu 1998	G	G	.b	R	.b	Y	.b	.b	.b	G	G	G	71.4286	85.7143	935	Pelvic floor exercises versus vaginal weight cones in genuine stress incontinence	Cammu H, van Nylen M	European Journal of Obstetrics, Gynecology, and Reproductive Biology 1998 Mar;77(1):89-93	0	1	1	1	0	0	0	1	1	1	1	7
10.1002/14651858.CD009437.pub2	30	Wijkstra PJ, Van Altena R, Kraan J, Otten V, Postma DS, Koeter GH. Quality of life in patients with chronic obstructive pulmonary disease improves after rehabilitation at home. European Respiratory Journal 1994;7(2):269–73. [PUBMED: 8162979]	Wijkstra 1994	G	G	R	.b	.b	Y	.b	.b	.b	G	G	.b	66.6667	83.3333	959	Quality of life in patients with chronic obstructive pulmonary disease improves after rehabilitation at home	Wijkstra PJ, van Altena R, Kraan J, Otten V, Postma DS, Koeter GH	The European Respiratory Journal 1994 Feb;7(2):269-273	0	1	0	1	0	0	0	1	0	1	1	5
10.1002/14651858.CD009437.pub2	2	Bendstrup KE, Ingemann Jensen J, Holm S, Bengtsson B. Out-patient rehabilitation improves activities of daily living, quality of life and exercise tolerance in chronic obstructive pulmonary disease. European Journal of Respiratory Diseases 1997;10(12):2801–6.	Bendstrup 1997	Y	Y	R	.b	.b	Y	.b	.b	.b	R	G	.b	16.6667	66.6667	961	Out-patient rehabilitation improves activities of daily living, quality of life and exercise tolerance in chronic obstructive pulmonary disease	Bendstrup KE, Ingemann Jensen J, Holm S, Bengtsson B	The European Respiratory Journal 1997 Dec;10(12):2801-2806	1	1	0	1	0	0	0	0	0	1	1	4
10.1002/14651858.CD009437.pub2	7	Cambach W, Chadwick-Straver RV, Wagenaar RC, van Keimpema AR, Kemper HC. The effects of a communitybased pulmonary rehabilitation programme on exercise tolerance and quality of life: a randomized controlled trial. European Respiratory Journal 1997;10(1):104–13.	Cambach 1997	G	G	R	.b	.b	R	.b	.b	.b	R	G	.b	50	50	962	The effects of a community-based pulmonary rehabilitation programme on exercise tolerance and quality of life: a randomized controlled trial	Cambach W, Chadwick-Straver RV, Wagenaar RC, van Keimpema AR, Kemper HC	The European Respiratory Journal 1997 Jan;10(1):104-113	1	1	1	1	0	0	0	0	0	1	1	5
10.1002/14651858.CD007612.pub2	7	Szpalski M, Hayez JP. How many days of bed rest for acute low back pain? Objective assessment of trunk function. European Spine Journal 1992;1(1):29-31	Szpalski 1992	G	G	.b	R	R	R	.b	.b	.b	G	Y	.b	42.8571	57.1429	973	How many days of bed rest for acute low back pain? Objective assessment of trunk function	Szpalski M, Hayez JP	European Spine Journal 1992;1(1):29-31	0	1	0	0	0	0	0	1	0	1	0	3
10.1002/14651858.CD001822.pub3	6	Bendix AF, Bendix T, Haestrup C, Busch E	Bendix 1997	G	R	.b	R	R	Y	.b	.b	.b	G	G	.b	42.8571	57.1429	974	A prospective, randomized 5-year follow-up study of functional restoration in chronic low back pain patients	Bendix AF, Bendix T, Haestrup C, Busch E	European Spine Journal 1998 May;7(2):111-119	1	1	0	0	0	0	0	0	0	1	0	2
10.1002/14651858CD008507.pub2	2	Gounden P. Progressive resistive loading on accessory expiratory muscles in tetraplegia. South African Journal of Physiotherapy 1990;46(4):4–12.	Gouden 1990	G	Y	.b	.b	.b	.b	.b	.b	Y	G	G	.b	60	100	978	Progressive resistive loading on accessory expiratory muscles in tetraplegia	Gounden P	South African Journal of Physiotherapy 1990 Nov;46(4):4-16	1	1	0	1	0	0	0	1	0	1	1	5
10.1002/14651858.CD005595.pub3	13	Stable lateral malleolar fractures treated with aircast ankle brace and DonJoy ROM-Walker brace: a prospective randomized study. Brink O, Staunstrup H, Sommer J. Foot & Ankle International 1996 Nov;17(11):679-684.	Brink 1996	G	G	.b	.b	.b	.b	.b	.b	Y	Y	R	Y	33.3333	83.3333	986	Stable lateral malleolar fractures treated with aircast ankle brace and DonJoy ROM-Walker brace: a prospective randomized study	Brink O, Staunstrup H, Sommer J	Foot & Ankle International 1996 Nov;17(11):679-684	1	1	0	0	0	0	0	1	0	1	1	4
10.1002/14651858.CD004294.pub3	19	Crilly RG, Willems DA, Trenholm KJ, Hayes KC, Delaquerrière-Richardson LFO. Effect of exercise on postural sway in the elderly. Gerontology 1989;35:137–43.	Crilly 1989	G	Y	R	.b	.b	.b	.a	.a	.b	G	Y	G	50	83.3333	999	Effect of exercise on postural sway in the elderly	Crilly RG, Willems DA, Trenholm KJ, Hayes KC, Delaquerriere-Richardson LF	Gerontology 1989;35(2-3):137-143	1	1	0	1	0	0	0	1	0	1	1	5
10.1002/14651858.CD002014.pub3	4	Bush C, Ditto B, Feuerstein M. A controlled evaluation of paraspinal EMG biofeedback in the treatment of chronic low back pain. Health Psychology 1985;4(4):307-321	Bush 1985	Y	Y	.b	G	R	G	.b	.b	.b	G	G	.b	57.1429	85.7143	1009	A controlled evaluation of paraspinal EMG biofeedback in the treatment of chronic low back pain	Bush C, Ditto B, Feuerstein M	Health Psychology 1985;4(4):307-321	1	1	0	1	0	0	0	1	0	1	0	4
10.1002/14651858.CD001250.pub2	5	Williamson JB, George TK, Simpson DC, Hannah B, Bradbury E. Ultrasound in the treatment of ankle sprains. Injury 1986;17(3):176–8. [MEDLINE: 3102375]	Williamson 1986	G	Y	.b	G	G	G	.b	.b	.b	Y	.b	.b	66.6667	100	1024	Ultrasound in the treatment of ankle sprains	Williamson JB, George TK, Simpson DC, Hannah B, Bradbury E	Injury 1986 May;17(3):176-178	1	1	0	0	1	0	1	0	0	1	1	5
10.1002/14651858.CD005595.pub3	49	Comparative study of functional bracing and plaster cast treatment of stable lateral malleolar fracture. Stuart PR, Brumby C, Smith SR. Injury 1989 Nov;20(6):323-326	Stuart 1989	G	G	.b	.b	.b	.b	.b	.b	Y	R	R	Y	33.3333	66.6667	1027	Comparative study of functional bracing and plaster cast treatment of stable lateral malleolar fractures	Stuart PR, Brumby C, Smith SR	Injury 1989 Nov;20(6):323-326	1	1	0	0	0	0	0	1	0	1	1	4
10.1002/14651858.CD001256.pub2	11	Fauno P, Kalund S, Andreasen I, Jorgensen U. Soreness in lower extremities and back is reduced by use of shock absorbing heel inserts. International Journal of Sports Medicine 1993;14(5):288–90. [MEDLINE: 8365838]	Fauno 1993	R	R	.b	.b	.b	.b	.b	.b	Y	Y	.b	.b	0	50	1060	Soreness in lower extremities and back is reduced by use of shock absorbing heel inserts	Fauno P, Kalund S, Andreasen I, Jorgensen U	International Journal of Sports Medicine 1993;14(5):288-290	1	0	0	1	0	0	0	1	0	1	1	4
10.1002/14651858.CD009252	18	Glavind K, Nohr SB, Walter S. Biofeedback and physiotherapy versus physiotherapy alone in the treatment of genuine stress urinary incontinence. International Urogynecology Journal and Pelvic Floor Dysfunction 1996 Nov;7(6):339-343	Glavind 1996	.a	.a	.b	.b	.b	Y	.b	.b	.b	Y	.a	Y	0	100	1071	Biofeedback and physiotherapy versus physiotherapy alone in the treatment of genuine stress urinary incontinence	Glavind K, Nohr SB, Walter S	International Urogynecology Journal and Pelvic Floor Dysfunction 1996 Nov;7(6):339-343	0	1	1	1	0	0	0	1	0	1	1	6
10.1002/14651858.CD010392.pub2	10	King AC, Haskell WL, Taylor CB, Kraemer HC, DeBusk RF. Group- vs home-based exercise training in healthy older men and women. A community-based clinical trial. JAMA 1991;266(11):1535–42.	King 1991	Y	R	G	.b	.b	G	.b	.b	.b	R	G	G	57.1429	71.4286	1086	Group- versus home-based exercise training in healthy older men and women. A community-based clinical trial	King AC, Haskell WL, Taylor CB, Kraemer HC, de Busk RF	JAMA 1991 Sep 18;266(11):1535-1542	1	1	0	1	0	0	1	0	0	1	1	5
10.1002/14651858.CD004260.pub3	17	McInnes J, Larson MG, Daltroy LH, Brown T, Fossel AH, Eaton HM, et al.A controlled evaluation of continuous passive motion in patients undergoing total knee arthroplasty. JAMA 1992;268(11):1423–8.	McInnes 1992	Y	Y	.b	R	R	G	.b	.b	.b	G	R	G	37.5	62.5	1087	A controlled evaluation of continuous passive motion in patients undergoing total knee arthroplasty	McInnes J, Larson MG, Daltroy LH, Brown T, Fossel AH, Eaton HM, Shulman-Kirwan B, Steindorf S, Poss R, Liang MH	JAMA 1992 Sep 16;268(11):1423-1428	1	1	0	1	0	0	1	1	0	1	1	6
10.1002/14651858.CD000333.pub2	32	Nelson ME, Fiatarone MA, Morganti CM, Trice I, Greenberg RA, Evans WJ. Effects of high-intensity strength training on multiple risk factors for osteoporotic fractures. JAMA 1994;272(24):1909–14.	Nelson 1994	Y	Y	.b	.a	.b	.a	.b	.b	.b	G	Y	G	40	100	1088	Effects of high-intensity strength training on multiple risk factors for osteoporotic fractures. A randomized controlled trial	Nelson ME, Fiatarone MA, Morganti CM, Trice I, Greenberg RA, Evans WJ	JAMA 1994 Dec 28;272(24):1909-1914	1	1	0	0	0	0	0	1	1	1	1	5
10.1002/14651858.CD004376.pub3	13	Ettinger WH, Burns R, Messier SP, Applegate W, Rejeski WJ, Morgan T, et al.A randomized trial comparing aerobic exercise and resistance exercise with a health education program in older adults with knee osteoarthritis. The Fitness Arthritis and Seniors Trial (FAST). JAMA 1997; 277:25–31.	Ettinger 1997a/b	G	G	R	.b	.b	.b	R	G	.b	G	Y	.b	57.1429	71.4286	1095	A randomized trial comparing aerobic exercise and resistance exercise with a health education program in older adults with knee osteoarthritis. The Fitness Arthritis and Seniors Trial (FAST)	Ettinger WH Jr, Burns R, Messier SP, Applegate W, Rejeski WJ, Morgan T, Shumaker S, Berry MJ, O'Toole M, Monu J, Craven T	JAMA 1997 Jan 1;277(1):25-31	1	1	0	1	0	0	0	1	1	1	1	6
10.1002/14651858.CD004294.pub3	41	Mulrow CD, Gerety MB, Kanten D, Cornell JE, DeNino LA, Chiodo L, et al.A randomized trial of physical rehabilitation for very frail nursing home residents. JAMA 1994;271(7):519–24.	Mulrow 1994	Y	G	Y	.b	.b	.b	Y	.a	.b	G	Y	G	42.8571	100	1104	A randomized trial of physical rehabilitation for very frail nursing home residents	Mulrow CD, Gerety MB, Kanten D, Cornell JE, de Nino LA, Chiodo L, Aguilar C, O'Neil MB, Rosenberg J, Solis RM	JAMA 1994 Feb 16;271(7):519-524	1	1	1	1	0	0	0	1	0	1	1	6
10.1002/14651858.CD005958.pub3	16	van Poppel MNM, Koes BW, van der Ploeg T, Smid T, Bouter LM. Lumbar supports and education for the prevention of low back pain in industry. JAMA 1998;279 (22):1789–94.	van Poppel 1986	G	G	.b	R	R	Y	.b	.b	.b	G	G	.b	57.1429	71.4286	1106	Lumbar supports and education for the prevention of low back pain in industry: a randomized controlled trial	van Poppel MNM, Koes BW, van der Ploeg T, Smid T, Bouter LM	JAMA 1998 Jun 10;279(22):1789-1794	1	1	1	1	0	0	0	1	1	1	1	7
10.1002/14651858.CD004260.pub3	23	Vince K, Kelly M, Beck J, Insall J. Continuous passive motion after total knee arthroplasty. Journal of Arthroplasty 1987;2:281–4.	Vince 1987	Y	Y	.b	R	R	Y	.b	.b	.b	Y	R	R	0	50	1129	Continuous passive motion after total knee arthroplasty	Vince KG, Kelly MA, Beck J, Insall JN	The Journal of Arthroplasty 1987;2(4):281-284	1	1	0	1	0	0	0	0	0	1	0	3
10.1002/14651858.CD007911.pub2	11	Walker RH, Morris BA, Angulo DL, Schneider J, Colwell CW Jr. Postoperative use of continuous passive motion, transcutaneous electrical nerve stimulation, and continuous cooling pad following total knee arthroplasty. Journal of Arthroplasty 1991;6(2):151–6.	Walker 1991	Y	Y	.b	.b	.b	.b	.b	.b	Y	G	Y	.b	20	100	1130	Postoperative use of continuous passive motion, transcutaneous electrical nerve stimulation, and continuous cooling pad following total knee arthroplasty	Walker RH, Morris BA, Angulo DL, Schneider J, Colwell CW Jr	The Journal of Arthroplasty 1991 Jun;6(2):151-156	0	1	0	0	0	0	1	0	0	1	1	4
10.1002/14651858.CD007911.pub2	4	Ivey M, Johnston RV, Uchida T. Cryotherapy for postoperative pain relief following knee arthroplasty. Journal of Arthroplasty 1994;9(3):285–90.	Ivey 1994	G	Y	.b	.b	.b	.b	.b	.b	G	Y	Y	.b	40	100	1131	Cryotherapy for postoperative pain relief following knee arthroplasty	Ivey M, Johnston RV, Uchida T	The Journal of Arthroplasty 1994 Jun;9(3):285-290	0	1	0	0	0	0	0	1	0	1	1	4
10.1002/14651858.CD004260.pub3	24	Worland RL, Arredondo J, Angles F, Jimenez FL, Jessup DE. Home continuous passive motion machine versus professional physical therapy following total knee replacement. Journal of Arthroplasty 1998;13(7):784–7.	Worland 1998	Y	Y	.b	R	R	G	.b	.b	.b	Y	R	G	25	62.5	1132	Home continuous passive motion machine versus professional physical therapy following total knee replacement	Worland RL, Arredondo J, Angles F, Lopez-Jimenez F, Jessup DE	The Journal of Arthroplasty 1998 Oct;13(7):784-787	0	1	0	1	0	0	1	0	0	1	1	5
10.1002/14651858.CD004577.pub3	3	Gulick DT, Kimura IF, Sitler M, Paolone A, Kelly JD IV. Various treatment techniques on signs and symptoms of delayed onset muscle soreness. Journal of Athletic Training 1996 Jun;31(2):145-152.	Gulick 1996	Y	Y	.b	.b	.b	.b	.b	.b	R	G	Y	Y	16.6667	83.3333	1133	Various treatment techniques on signs and symptoms of delayed onset muscle soreness	Gulick DT, Kimura IF, Sitler M, Paolone A, Kelly JD IV	Journal of Athletic Training 1996 Jun;31(2):145-152	0	1	0	0	0	0	0	1	0	1	0	3
10.1002/14651858.CD005595.pub3	21	Early postoperative weight-bearing and muscle activity in patients who have a fracture of the ankle. Finsen V, Saetermo R, Kibsgaard L, Farran K, Engebretsen L, Bolz KD, Benum P. Journal of Bone and Joint Surgery -- American Volume 1989 Jan;71(1):23-27	Finsen 1989	Y	Y	.b	.b	.b	.b	.b	.b	Y	Y	R	Y	0	83.3333	1140	Early postoperative weight-bearing and muscle activity in patients who have a fracture of the ankle	Finsen V, Saetermo R, Kibsgaard L, Farran K, Engebretsen L, Bolz KD, Benum P	Journal of Bone and Joint Surgery -- American Volume 1989 Jan;71(1):23-27	1	1	0	0	0	0	0	0	0	1	1	3
10.1002/14651858.CD008579.pub2	10	Acceleration of tibial fracture-healing by non-invasive, low-intensity pulsed ultrasound Heckman JD, Ryaby JP, McCabe J, Frey JJ, Kilcoyne RF Journal of Bone and Joint Surgery -- American Volume 1994 Jan;76(1):26-34	Heckman 1994	G	G	.b	.b	.b	.b	.b	.b	G	Y	Y	R	50	83.3333	1145	Acceleration of tibial fracture-healing by non-invasive, low-intensity pulsed ultrasound	Heckman JD, Ryaby JP, McCabe J, Frey JJ, Kilcoyne RF	Journal of Bone and Joint Surgery -- American Volume 1994 Jan;76(1):26-34	0	1	1	1	1	1	1	0	1	1	1	9
10.1002/14651858.CD008579.pub2	17	Kristiansen TK, Ryaby JP, McCabe J, Frey JJ, Roe LR. Accelerated healing of distal radial fractures with the use of specific, low-intensity ultrasound: A multicenter, prospective, randomized, double- blind, placebo-controlled study. Journal of Bone and Joint Surgery - American Volume 1997;79(7):961–73.	Kristiansen 1997	G	Y	.b	.b	.b	.b	.b	.b	G	R	Y	R	33.3333	66.6667	1148	Accelerated healing of distal radial fractures with the use of specific, low-intensity ultrasound. A multicenter, prospective, randomized, double-blind, placebo-controlled study	Kristiansen TK, Ryaby JP, McCabe J, Frey JJ, Roe LR	Journal of Bone and Joint Surgery -- American Volume 1997 Jul;79(7):961-973	1	1	0	1	1	1	1	0	0	1	1	7
10.1002/14651858.CD001843.pub4	60	Mathewson-Chapman M. Pelvic muscle exercise/ biofeedback for urinary incontinence after prostatectomy: an education program. Journal of Cancer Education 1997; 12(4):218–23. [: SRINCONT5381]	Mathewson-Chapman 97	G	Y	.b	R	Y	Y	.b	.b	.b	Y	G	.b	28.5714	85.7143	1179	Pelvic muscle exercise/biofeedback for urinary incontinence after prostatectomy: an education program	Mathewson-Chapman M	Journal of Cancer Education 1997 Winter;12(4):218-223	0	1	0	0	0	0	0	1	0	1	1	4
10.1002/14651858.CD002014.pub3	31	Turner JA. Comparison of group progressive-relaxation training and cognitive-behavioral group therapy for chronic low back pain. Journal of Consulting and Clinical Psychology 1982 Oct;50(5):757-765	Turner 1982	R	R	.b	G	R	R	.b	.b	.b	R	G	.b	28.5714	28.5714	1202	Comparison of group progressive-relaxation training and cognitive-behavioral group therapy for chronic low back pain	Turner JA	Journal of Consulting and Clinical Psychology 1982 Oct;50(5):757-765	1	1	0	1	0	0	0	0	0	1	1	4
10.1002/14651858.CD002014.pub3	33	Turner JA, Clancy S. Comparison of operant behavioral and cognitive-behavioral group treatment for chronic low back pain. Journal of Consulting and Clinical Psychology 1988 Apr;56(2):261-266	Turner 1988	R	R	.b	G	R	G	.b	.b	.b	G	G	.b	57.1429	57.1429	1205	Comparison of operant behavioral and cognitive-behavioral group treatment for chronic low back pain	Turner JA, Clancy S	Journal of Consulting and Clinical Psychology 1988 Apr;56(2):261-266	1	1	0	1	0	0	1	1	0	1	1	6
10.1002/14651858.CD002014.pub3	34	Turner JA, Clancy S, McQuade KJ, Cardenas DD. Effectiveness of behavioral therapy for chronic low back pain: a component analysis. Journal of Consulting and Clinical Psychology 1990 Oct;58(5):573-579	Turner 1990	G	R	.b	R	R	G	.b	.b	.b	R	G	.b	42.8571	42.8571	1206	Effectiveness of behavioral therapy for chronic low back pain: a component analysis	Turner JA, Clancy S, McQuade KJ, Cardenas DD	Journal of Consulting and Clinical Psychology 1990 Oct;58(5):573-579	1	1	0	1	0	0	1	0	0	1	1	5
10.1002/14651858.CD004294.pub3	17	Clark BA, Wade MG, Massey BH, Van Dyke R. Response of institutionalized geriatric mental patients to a twelve week program of regular physical activity. Journal of Gerontology 1975;30(5):565–73.	Clark 1975	Y	Y	R	.b	.b	.b	Y	Y	.b	G	Y	G	25	87.5	1222	Response of institutionalized geriatric mental patients to a twelve-week program of regular physical activity	Clark BA, Wade MG, Massey BH, van Dyke R	Journal of Gerontology 1975 Sep;30(5):565-573	1	1	0	0	0	0	0	1	0	1	0	3
10.1002/14651858.CD009252	15	Burns PA, Pranikoff K, Nochajski TH, Hadley EC, Levy KJ, Ory MG. A comparison of effectiveness of biofeedback and pelvic muscle exercise treatment of stress incontinence in older community-dwelling women. Journal of Gerontology 1993 Jul;48(4):M167-M174	Burns 1993	G	Y	.b	.b	.b	Y	.b	.b	.b	Y	.a	G	40	100	1223	A comparison of effectiveness of biofeedback and pelvic muscle exercise treatment of stress incontinence in older community-dwelling women	Burns PA, Pranikoff K, Nochajski TH, Hadley EC, Levy KJ, Ory MG	Journal of Gerontology 1993 Jul;48(4):M167-M174	1	1	0	1	0	0	1	1	0	1	1	6
10.1002/14651858.CD004158.pub2	5	Cook AC, Szabo RM, Birkholz SW, King EF. Early mobilization following carpal tunnel release. A prospective randomised study. Journal of Hand Surgery (British and European Volume) 1995;20(2):228-30. [PUBMED: 7797977]	Cook 1995	Y	Y	.b	R	.b	.b	.b	Y	.b	Y	R	G	14.2857	71.4286	1234	Early mobilization following carpal tunnel release. A prospective randomized study	Cook AC, Szabo RM, Birkholz SW, King EF	Journal of Hand Surgery - British Volume 1995 Apr;20(2):228-230	0	1	0	0	0	0	0	1	0	1	0	3
10.1002/14651858.CD009030.pub2	5	Thomsen NOB, Petersen MS, Hovgaard C. Treatment of hyperextension injuries to the PIP joint. Journal of Hand Surgery (British and European Volume) 1995;20(3):383-8. [PUBMED: 7561417]	Thomsen 1995	Y	Y	R	.b	.b	R	.b	.b	.b	Y	Y	Y	0	71.4286	1235	Treatment of hyperextension injuries to the PIP joint	Thomsen NO, Petersen MS, Hovgaard C	Journal of Hand Surgery - British Volume 1995 Jun;20(3):383-384	1	1	0	0	0	0	0	1	0	1	1	4
10.1002/14651858.CD005427.pub2	11	Hsieh CJ, Phillips RB, Adams AH, Pope MH. Functional Outcomes of Low Back Pain: Comparison of Four Treatment Groups in a Randomized Controlled Trial. J Manipulative Physiol Ther 1992;15(1):4–9.	Hsieh 1992	Y	Y	.b	R	R	G	.b	.b	.b	R	Y	Y	12.5	62.5	1256	Functional outcomes of low back pain: comparison of four treatment groups in a randomized controlled trial	Hsieh CY, Phillips RB, Adams AH, Pope MH	Journal of Manipulative and Physiological Therapeutics 1992 Jan;15(1):4-9	1	1	0	0	0	0	1	0	0	1	1	4
10.1002/14651858.CD005427.pub2	5	Cramer GD, Humphreys CR, Hondras MA, McGregor M, Triano JJ. The Hmax/Mmax Ratio as an Outcome Measure for Acute Low Back Pain. J Manipulative Physiol Ther 1993; 16(1):7–13.	Cramer 1993	Y	Y	.b	Y	R	Y	.b	.b	.b	Y	Y	Y	0	87.5	1258	The Hmax/Mmax ratio as an outcome measure for acute low back pain	Cramer GD, Humphreys CR, Hondras MA, McGregor M, Triano JJ	Journal of Manipulative and Physiological Therapeutics 1993 Jan;16(1):7-13	1	1	0	1	0	0	0	1	0	1	1	5
10.1002/14651858.CD008112.pub2	1	Brønfort G, Goldsmith CH, Nelson CF, Boline PD, Anderson AV. Trunk exercises combined with spinal manipulative or NSAID therapy for chronic low back pain: a randomized, observer-blinded clinical trial. J Manip Physiol Ther 1996;19:570–82.	Bonfort 1996	G	G	.b	R	R	R	.b	.b	.b	R	R	.b	28.5714	28.5714	1266	Trunk exercise combined with spinal manipulative or NSAID therapy for chronic low back pain: a randomized, observer-blinded clinical trial	Bronfort G, Goldsmith CH, Nelson CF, Boline PD, Anderson AV	Journal of Manipulative and Physiological Therapeutics 1996 Nov-Dec;19(9):570-582	1	1	1	1	0	0	1	0	1	1	1	7	10.1002/14651858.CD005427.pub2	3	Brønfort G, Goldsmith CH, Nelson CF, Boline PD, Anderson AV. Trunk exercise combined with spinal manipulative or NSAID therapy for chronic low back pain: a randomized, observer-blinded clinical trial. JManipulative Physiol Ther 1996;19(9):570–82.	Bronfort 1996	G	G	.b	R	R	G	.b	.b	.b	G	Y	G
10.1002/14651858.CD004249.pub4	43	Nilsson N, Christensen HW, Hartvigsen J. The effect of spinal manipulation in the treatment of cervicogenic headache. Journal of Manipulative and Physiological Therapeutics 1997;20(5):326–30.	Nilsson 1997	G	Y	.b	R	R	R	.b	.b	.b	G	Y	.b	28.5714	57.1429	1268	The effect of spinal manipulation in the treatment of cervicogenic headache	Nilsson N, Christensen HW, Hartvigsen J	Journal of Manipulative and Physiological Therapeutics 1997 Jun;20(5):326-330	1	1	0	1	0	0	1	1	0	1	1	6
10.1002/14651858.CD004249.pub4	21	Giles LGF, Muller R. Chronic spinal pain syndromes: a clinical pilot trial comparing acupuncture, a nonsteroidal anti-inflammatory drug, and spinal manipulation. Journal of Manipulative and Physiological Therapeutics 1999;22(6): 376–81.	Giles 1999	G	Y	.b	R	R	R	.b	.b	.b	R	Y	.b	14.2857	42.8571	1270	Chronic spinal pain syndromes: a clinical pilot trial comparing acupuncture, a nonsteroidal anti-inflammatory drug, and spinal manipulation	Giles LG, Muller R	Journal of Manipulative and Physiological Therapeutics 1999 Jul-Aug;22(6):376-381	1	1	1	1	0	0	0	0	0	0	1	4
10.1002/14651858.CD004249.pub4	6	Cassidy JD, Lopes AA, Yong-Hing K. The immediate effect of manipulation versus mobilization on pain and range of motion in the cervical spine: a randomized controlled trial. Journal of Manipulative and Physiological Therapeutics 1992;15(9):570–5.	Cassidy 1992	G	G	.b	R	R	R	.b	.b	.b	G	Y	.b	42.8571	57.1429	1275	The immediate effect of manipulation versus mobilization on pain and range of motion in the cervical spine: a randomized controlled trial	Cassidy JD, Lopes AA, Yong-Hing K	Journal of Manipulative and Physiological Therapeutics 1992 Nov-Dec;15(9):570-575	1	1	0	0	0	0	1	1	0	1	1	5
10.1002/14651858.CD009600	1	Rempel D, Tittiranonda P, Burastero S, Hudes M, So Y. Effect of keyboard keyswitch design on hand pain. Journal of Occupational and Environmental Medicine 1999;41(2): 111–9. [PUBMED: 10029956]	Rempel 1999	G	Y	.b	G	.b	G	.b	.b	.b	G	R	G	71.4286	85.7143	1298	Effect of keyboard keyswitch design on hand pain	Rempel D, Tittiranonda P, Burastero S, Hudes M, So Y	Journal of Occupational and Environmental Medicine 1999 Feb;41(2):111-119	1	1	0	1	1	0	1	0	0	1	1	6
10.1002/14651858.CD002014.pub3	5	Donaldson S, Romney D, Donaldson M, Skubick D. Randomized study of the application of single motor unit biofeedback training to chronic low back pain. Journal of Occupational Rehabilitation 1994 Mar;4(1):23-37	Donaldson 1994	Y	Y	.b	R	R	R	.b	.b	.b	Y	G	.b	14.2857	57.1429	1305	Randomized study of the application of single motor unit biofeedback training to chronic low back pain	Donaldson S, Romney D, Donaldson M, Skubick D	Journal of Occupational Rehabilitation 1994 Mar;4(1):23-37	0	1	0	1	0	0	1	0	0	1	1	5
10.1002/14651858.CD001822.pub3	11	Corey DT, Koepfler LE, Etlin D, Day HI. A limited functional restoration program for injured workers: a randomized trial. Journal of Occupational Rehabilitation 1996 Dec;6(4):239-249	Corey 1996	Y	G	.b	R	R	G	.b	.b	.b	R	G	.b	42.8571	57.1429	1308	A limited functional restoration program for injured workers: a randomized trial	Corey DT, Koepfler LE, Etlin D, Day HI	Journal of Occupational Rehabilitation 1996 Dec;6(4):239-249	1	1	0	1	0	0	1	0	0	1	1	5
10.1002/14651858.CD003010.pub5	28	Sweetman BJ, Heinrich I, Anderson JAD. A randomized controlled trial of exercises, short wave diathermy, and traction for low back pain, with evidence of diagnosisrelated response to treatment. Journal of Orthopaedic Rheumatology 1993;6:159–66.	Sweetman 1993	G	Y	.b	R	R	Y	.b	.b	.b	G	G	.b	42.8571	71.4286	1316	A randomized controlled trial of exercises, short wave diathermy, and traction for low back pain, with evidence of diagnosis-related response to treatment	Sweetman BJ, Heinrich I, Anderson JAD	Journal of Orthopaedic Rheumatology 1993;6(4):159-166	1	1	0	1	0	0	1	1	1	1	1	7
10.1002/14651858.CD003007.pub2	27	Timm KE. A randomized-control study of active and passive treatments for chronic low back pain following L5 laminectomy. The Journal of Orthopaedic and Sports Physical Therapy 1994 Dec;20(6):276-286	Timm 1994	Y	Y	.b	R	R	R	.b	.b	.b	Y	R	.b	0	42.8571	1330	A randomized-control study of active and passive treatments for chronic low back pain following L5 laminectomy	Timm KE	The Journal of Orthopaedic and Sports Physical Therapy 1994 Dec;20(6):276-286	1	1	0	1	0	0	0	1	0	1	1	5
10.1002/14651858.CD004260.pub3	5	Chiarello CM, Gundersen MS, O’Halloran T. The effect of continuous passive motion duration and increment on range of motion in total knee arthroplasty patients. Journal of Orthopaedic and Sports Physical Therapy 1997;25(2): 119–27.	Chiarello 1997	G	R	.b	R	R	R	.b	.b	.b	G	G	G	50	50	1335	The effect of continuous passive motion duration and increment on range of motion in total knee arthroplasty patients	Chiarello CM, Gundersen L, O'Halloran T	The Journal of Orthopaedic and Sports Physical Therapy 1997 Feb;25(2):119-127	1	1	0	1	0	0	0	1	0	1	1	5
10.1002/14651858.CD004251.pub5	22	Trock DH, Bollet AJ, Markoll R. The effect of pulsed electromagnetic fields in the treatment of osteoarthritis of the knee and the cervical spine. Report of randomized, double blind, placebo controlled trials. Journal of Rheumatology 1994;21(10):1903–11.	Trock 1994	G	G	.b	G	Y	G	.b	.b	.b	G	Y	.b	71.4286	100	1396	The effect of pulsed electromagnetic fields in the treatment of osteoarthritis of the knee and cervical spine. Report of randomized, double blind, placebo controlled trials	Trock DH, Bollet AJ, Markoll R	The Journal of Rheumatology 1994 Oct;21(10):1903-1911	0	1	1	0	1	0	1	1	0	1	1	7
10.1002/14651858.CD004294.pub3	61	Schnelle JF, MacRae PG, Ouslander JG, Simmons SF, Nitta M. Functional incidental training, mobility performance, and incontinence care with nursing home residents. Journal of the American Geriatrics Society 1995;43:1356–62.	Schnelle 1995	Y	Y	Y	.b	.b	.b	.a	R	.b	Y	Y	G	14.2857	85.7143	1446	Functional incidental training, mobility performance, and incontinence care with nursing home residents	Schnelle JF, MacRae PG, Ouslander JG, Simmons SF, Nitta M	Journal of the American Geriatrics Society 1995 Dec;43(12):1356-1362	1	1	0	0	0	0	0	0	0	1	1	3
10.1002/14651858.CD000333.pub2	4	Bravo G, Gauthier P, Roy PM, Payette H, Gaulin P, Harvey M, et al.Impact of a 12-month exercise program on the physical and psychological health of osteopenic women. Journal of the American Geriatrics Society 1996;44(7): 756–762.	Bravo 1996	G	Y	.b	Y	.b	G	.b	.b	.b	G	Y	G	57.1429	100	1450	Impact of a 12-month exercise program on the physical and psychological health of osteopenic women	Bravo G, Gauthier P, Roy PM, Payette H, Gaulin P, Harvey M, Peloquin L, Dubois MF	Journal of the American Geriatrics Society 1996 Jul;44(7):756-762	1	1	0	1	0	0	1	1	1	1	1	7
10.1002/14651858.CD004294.pub3	62	Schnelle JF, MacRae PG, Giacobassi K, MacRae HSH, Simmons SF, Ouslander JG. Exercise with physically restrained nursing home residents: maximizing benefits of restraint reduction. Journal of the American Geriatrics Society 1996;44(5):507–12.	Schnelle 1996	Y	Y	R	.b	.b	.b	.a	R	.b	R	Y	G	14.2857	57.1429	1454	Exercise with physically restrained nursing home residents: maximizing benefits of restraint reduction	Schnelle JF, MacRae PG, Giacobassi K, MacRae HS, Simmons SF, Ouslander JG	Journal of the American Geriatrics Society 1996 May;44(5):507-512	1	1	0	1	0	0	0	0	0	1	0	3
10.1002/14651858.CD004294.pub3	1	Alessi CA, Yoon EJ, Schnelle JF, Al-Samarrai NR, Cruise PA. A randomized trial of a combined physical activity and environmental intervention in nursing home residents: do sleep and agitation improve?. Journal of the American Geriatrics Society 1999;47:784–91.	Alessi 1999	Y	Y	R	.b	.b	.b	.a	Y	.b	R	Y	G	14.2857	71.4286	1459	A randomized trial of a combined physical activity and environmental intervention in nursing home residents: do sleep and agitation improve?	Alessi CA, Yoon EJ, Schnelle JF, al-Samarrai NR, Cruise PA	Journal of the American Geriatrics Society 1999 Jul;47(7):784-791	1	1	0	1	0	0	0	1	0	1	1	5
10.1002/14651858.CD004249.pub4	44	Parkin-Smith GF, Penter CS. A clinical trial investigating the effect of two manipulative approaches in the treatment of mechanical neck pain: a pilot study. Journal of the Neuromusculoskeletal System 1998;6(1):6–16.	Parkin-Smith 1998	R	R	.b	R	R	R	.b	.b	.b	R	Y	.b	0	14.2857	1474	A clinical trial investigating the effect of two manipulative approaches in the treatment of mechanical neck pain: a pilot study	Parkin-Smith GF, Penter CS	Journal of the Neuromusculoskeletal System 1998 Spring;6(1):6-16	1	1	0	1	0	0	0	0	0	1	1	4
10.1002/14651858.CD003010.pub5	34	Weber H, Ljunggren AE, Walker L. Traction therapy in patients with herniated lumbar intervertebral discs. Journal of the Oslo City Hospitals 1984;34:61–70.	Weber 1984	Y	Y	.b	G	R	G	.b	.b	.b	G	G	.b	57.1429	85.7143	1476	Traction therapy in patients with herniated lumbar intervertebral discs	Weber H, Ljunggren AE, Walker L	Journal of the Oslo City Hospitals 1984 Jul-Aug;34(7-8):61-70	1	1	0	0	0	0	0	0	0	0	1	2
10.1002/14651858.CD004249.pub4	27	Howe DH, Newcombe RG, Wade MT. Manipulation of the cervical spine - a pilot study. Journal of the Royal College of General Practitioners 1983;33:574–9.	Howe 1983	G	G	.b	R	R	G	.b	.b	.b	R	Y	.b	42.8571	57.1429	1477	Manipulation of the cervical spine -- a pilot study	Howe DH, Newcombe RG, Wade MT	Journal of the Royal College of General Practitioners 1983 Sep;33(254):574-579	1	1	1	1	0	0	1	1	0	1	1	7
10.1002/14651858.CD004057.pub3	23	Roland M, Dixon M. Randomized controlled trial of an educational booklet for patients presenting with back pain in general practice. Journal of the Royal College of General Practitioners 1989;39:244–6.	Roland 1989	R	R	.b	Y	R	R	.b	.b	.b	G	.b	.b	16.6667	33.3333	1479	Randomized controlled trial of an educational booklet for patients presenting with back pain in general practice	Roland M, Dixon M	Journal of the Royal College of General Practitioners 1989 Jun;39(323):244-246	1	0	0	0	0	0	0	1	0	1	1	3
10.1002/14651858.CD005263.pub3	13	Patterson RB, Pinto B, Marcus B, Colucci A, Braun T, Roberts M. Value of a supervised exercise program for the therapy of arterial claudication. J Vasc Surg. 1997 Feb;25(2):312-8.	Patterson 1997	Y	Y	R	.b	.b	Y	.b	.b	.b	Y	G	Y	14.2857	85.7143	1492	Value of a supervised exercise program for the therapy of arterial claudication	Patterson RB, Pinto B, Marcus B, Colucci A, Braun T, Roberts M	Journal of Vascular Surgery 1997 Feb;25(2):312-319	0	1	0	1	0	0	0	0	0	1	0	3
10.1002/14651858.CD004366.pub6	56	Singh NA, Clements KM, Fiatarone MA. A randomized controlled trial of progressive resistance training in depressed elders. J Gerontol A Biol Sci Med Sci. 1997 Jan;52(1):M27-35.	Singh 1997	G	G	.b	Y	Y	R	.b	.b	.b	G	Y	Y	37.5	87.5	1500	A randomized controlled trial of progressive resistance training in depressed elders	Singh NA, Clements KM, Fiatarone MA	The Journals of Gerontology. Series A, Biological Sciences and Medical Sciences 1997 Jan;52(1):M27-M35	1	1	0	1	0	0	1	1	0	1	1	6
10.1002/14651858.CD003236.pub2	22	Goldberg AP, Geltman EM, Hagberg JM, Gavin JR III, Delmez JA, Carney RM, et al.Therapeutic benefits of exercise training for hemodialysis patients. Kidney International 1983;Suppl 16:S303–9.	Goldberg 1983	Y	Y	.b	R	.b	Y	.b	.b	.b	Y	.b	.b	0	80	1505	Therapeutic benefits of exercise training for hemodialysis patients	Goldberg AP, Geltman EM, Hagberg JM, Gavin JR 3rd, Delmez JA, Carney RM, Naumowicz A, Oldfield MH, Harter HR	Kidney International 1983 Dec;24(Suppl):S303-S309	0	1	0	1	0	0	0	1	0	0	1	4
10.1002/14651858.CD000990.pub3	28	Larsen OA, Lassen NA. Effect of daily muscular exercise in patients with intermittent claudication. Lancet 1966;2 (7473):1093–6.	Larsen 1966	G	R	G	.b	.b	Y	.b	.b	.b	G	G	Y	57.1429	85.7143	1515	Effect of daily muscular exercise in patients with intermittent claudication	Larsen OA, Lassen NA	Lancet 1966 Nov 19;288(7473):1093-1096	0	1	0	1	0	0	0	1	0	0	1	4
10.1002/14651858.CD003010.pub5	6	Coxhead CE, Inskip H, Meade TW, North WR, Troup JD. Multicentre trial of physiotherapy in the management of sciatic symptoms. Lancet 1981;1(8229):1065–8.	Coxhead 1981	Y	Y	.b	R	R	R	.b	.b	.b	R	G	.b	14.2857	42.8571	1521	Multicentre trial of physiotherapy in the management of sciatic symptoms	Coxhead CE, Inskip H, Meade TW, North WR, Troup JD	Lancet 1981 May 16;317(8229):1065-1068	1	1	0	0	0	0	0	1	1	1	1	5
10.1002/14651858.CD008112.pub2	6	Gibson T, Grahame R, Harkness J, Woo P, Blagrave P, Hills R. Controlled comparison of short-wave diathermy treatment with osteopathic treatment in non-specific low back pain. Lancet 1985;8440:1258–61.	Gibson 1985	Y	Y	.b	R	R	R	.b	.b	.b	G	R	.b	14.2857	42.8571	1527	Controlled comparison of short-wave diathermy treatment with osteopathic treatment in non-specific low back pain	Gibson T, Grahame R, Harkness J, Woo P, Blagrave P, Hills R	Lancet 1985 Jun 1;325(8440):1258-1261	1	1	0	1	0	0	1	0	0	0	1	4
10.1002/14651858.CD006058.pub3	4	Hall JC, Tarala R, Harris J, Tapper J, Christiansen K. Incentive spirometer versus routine chest physiotherapy for prevention of pulmonary complications after abdominal surgery. Lancet 1991;337:953–5. [MEDLINE: 1678039]	Hall 1991	G	G	Y	.b	.b	Y	.b	.b	.b	G	G	Y	57.1429	100	1536	Incentive spirometry versus routine chest physiotherapy for prevention of pulmonary complications after abdominal surgery	Hall JC, Tarala R, Harris J, Tapper J, Christiansen K	Lancet 1991 Apr 20;337(8747):953-956	1	1	1	1	0	0	1	1	1	1	1	8
10.1002/14651858.CD003010.pub5	2	Beurskens AJ, de Vet HC, Köke AJ, Lindeman E, Regtop W, Van der Heijden GJ, et al. Efficacy of traction for nonspecific low back pain: a randomised clinical trial. Lancet 1995;346:1596–600	Beursken 1987	G	G	.b	G	R	G	.b	.b	.b	G	G	.b	85.7143	85.7143	1542	Efficacy of traction for non-specific low back pain: a randomised clinical trial	Beurskens AJ, de Vet HC, Koke AJ, Lindeman E, Regtop W, van der Heijden GJ, Knipschild PG	Lancet 1995 Dec 16;346(8990):1596-1600	1	1	1	1	0	0	1	1	1	1	1	8
10.1002/14651858.CD009565.pub2	4	Hölmich P, Uhrskou P, Ulnits L, Kanstrup IL, Nielsen MB, Bjerg AM, et al. Effectiveness of active physical training as treatment for long-standing adductor-related groin pain in athletes: randomised trial. Lancet 1999;353 (9151):439–43. [PUBMED: 9989713]	Holmich 1999	G	G	R	.b	.b	Y	.b	.b	.b	Y	Y	R	28.5714	71.4286	1549	Effectiveness of active physical training as treatment for long-standing adductor-related groin pain in athletes: randomised trial	Holmich P, Uhrskou P, Ulnits L, Kanstrup IL, Nielsen MB, Bjerg AM, Krogsgaard K	Lancet 1999 Feb 6;353(9151):439-443	1	1	1	1	0	0	1	1	1	1	1	8
10.1002/14651858.CD001843.pub4	93	Van Kampen M, DeWeerdtW, Van Poppel H, De Ridder D, Feys H, Baert L. Effect of pelvic floor re-education on duration and degree of incontinence after radical prostatectomy: a randomised controlled trial. Lancet 2000; 355(9198):98–102. [	van Kampen 1990	G	G	.b	Y	Y	Y	.b	.b	.b	Y	Y	.b	28.5714	100	1554	Effect of pelvic-floor re-education on duration and degree of incontinence after radical prostatectomy: a randomised controlled trial	van Kampen M, de Weerdt W, van Poppel H, de Ridder D, Feys H, Baert L	Lancet 2000;355:98-102	1	1	1	1	0	0	0	1	1	1	1	7
10.1002/14651858.CD005107.pub4	7	Toya S,Motegi M, Inomata K, Ohshiro T, Maeda T. Report on a computer randomized double blind clinical trial to determine the effectiveness of the GaAlAs(830nm) diode laser for attenuation in selected pain groups. Laser Therapy 1994;6:143–8.	Toya 1994	G	G	.b	G	G	G	.b	.b	.b	G	.b	.b	100	100	1560	Report on a computer-randomized double blind clinical trial to determine the effectiveness of the GaAlAs (830 NM) diode laser for pain attenuation in selected pain groups	Toya S, Motegi M, Inomata K, Ohshiro T, Maeda T	Laser Therapy 1994;6:143-148	0	1	1	0	1	1	1	1	0	1	1	8
10.1002/14651858.CD008112.pub2	53	Waagen GN, Haldeman S, Cook G, Lopez D, DeBoer KF. Short term trial of chiropractic adjustments for the relief of chronic low back pain. Manual Med 1986;2:63–7.	Waagen 1986	Y	Y	.b	G	R	G	.b	.b	.b	R	R	.b	28.5714	57.1429	1568	Short term trial of chiropractic adjustments for the relief of chronic low back pain	Waagen GN, Haldeman S, Cook G, Lopez D, de Boer KF	Manual Medicine 1986;2:63-67	1	1	0	1	0	0	1	0	0	1	1	5
10.1002/14651858.CD000333.pub2	46	Sinaki M, Wahner HW, Offord KP, Hodgson SF. Efficacy of nonloading exercises in prevention of vertebral bone loss in postmenopausal women: a controlled trial. Mayo Clinic Proceedings 1989;64(7):762–9.	Sinaki 1989	Y	Y	.b	R	.b	G	.b	.b	.b	G	Y	G	42.8571	85.7143	1574	Efficacy of nonloading exercises in prevention of vertebral bone loss in postmenopausal women: a controlled trial	Sinaki M, Wahner HW, Offord KP, Hodgson SF	Mayo Clinic Proceedings 1989;64(7):762-769	1	1	0	1	0	0	0	1	0	1	1	5
10.1002/14651858.CD010392.pub2	11	Kriska AM, Bayles C, Cauley JA, LaPorte RE, Sandler RB, Pambianco G. A randomized exercise trial in older women: increased activity over two years and the factors associated with compliance. Medicine and Science in Sports and Exercise 1986;18(5):557–62.	Kriska 1986	Y	Y	Y	.b	.b	R	.b	.b	.b	Y	Y	G	14.2857	85.7143	1585	A randomized exercise trial in older women: increased activity over two years and the factors associated with compliance	Kriska AM, Bayles C, Cauley JA, la Porte RE, Sandler RB, Pambianco G	Medicine and Science in Sports and Exercise 1986 Oct;18(5):557-562	0	1	0	1	0	0	0	0	0	1	0	3
10.1002/14651858.CD000333.pub2	16	Grove KA, Londeree BR. Bone density in postmenopausal women: high impact vs low impact exercise. Medicine and Science in Sports and Exercise 1992;24(11):1190–4.	Grove 1992	Y	Y	.b	R	.b	Y	.b	.b	.b	Y	Y	G	14.2857	85.7143	1589	Bone density in postmenopausal women: high impact versus low impact exercise	Grove KA, Londeree BR	Medicine and Science in Sports and Exercise 1992 Nov;24(11):1190-1194	1	1	0	1	0	0	0	1	0	1	1	5
10.1002/14651858.CD007471.pub2	44	Sleep J, Grant A. Pelvic floor exercises in postnatal care. Midwifery 1987;3(4):158–64. [: SR–INCONT2623]	Sleep 1987	Y	Y	R	.b	.b	R	.b	.b	.b	G	.b	.b	20	60	1600	Pelvic floor exercises in postnatal care	Sleep J, Grant A	Midwifery 1987 Dec;3(4):158-164	1	1	0	1	0	0	0	1	1	1	1	6
10.1002/14651858.CD009252	34	Sherman RA, Davis GD, Wong MF. Behavioral treatment of exercise-induced urinary incontinence among female soldiers. Military Medicine 1997 Oct;162(10):690-694	Sherman 1997	Y	Y	.b	.b	.b	Y	.b	.b	.b	Y	G	Y	16.6667	100	1605	Behavioral treatment of exercise-induced urinary incontinence among female soldiers	Sherman RA, Davis GD, Wong MF	Military Medicine 1997 Oct;162(10):690-694	1	1	0	1	0	0	0	1	0	1	1	5
10.1002/14651858.CD009974.pub2	6	Nielsen JF, Sinkjaer T, Jakobsen J. Treatment of spasticity with repetitive magnetic stimulation; a double-blind placebo-controlled study. Multiple Sclerosis 1996;2(5):227-32	Nielsen 1996	Y	G	G	.b	.b	Y	.b	.b	.b	G	G	Y	57.1429	100	1613	Treatment of spasticity with repetitive magnetic stimulation; a double-blind placebo-controlled study	Nielsen JF, Sinkjaer T, Jakobsen J	Multiple Sclerosis 1996 Dec;2(5):227-232	0	1	0	1	1	0	1	0	0	1	1	6
10.1002/14651858.CD004249.pub4	2	Bitterli J, Graf R, Robert F, Adler R, Mumenthaler M. The objective ofmanual-therapeutic treatment for spondylogenic headache [Zur objectivierung der manualtherapeutischen beeinflussbarkeit des spondylogenen kopfschmerzes (German)]. Nervenarzt 1977;48:259–62.	Bitterli 1977	R	R	.b	R	R	R	.b	.b	.b	G	Y	.b	14.2857	28.5714	1623	Zur objektivierung der manualtherapeutischen beeinflussbarkeit des spondylogenen kopfschmerzes (Objective criteria for the evaluation of chiropractic treatment of spondylotic headache) [German]	Bitterli J, Graf R, Robert F, Adler R, Mumenthaler M	Der Nervenarzt 1977;48:259-262	1	1	1	1	0	0	1	0	0	1	1	6
10.1002/14651858.CD008112.pub2	36	Postacchini F, FacchiniM, Palieri P. Efficacy of various forms of conservative treatment in low back pain: a comparative study. Neuro-Orthopedics 1988;6:28–35.	Postacchini 1988	Y	Y	.b	R	R	R	.b	.b	.b	Y	R	.b	0	42.8571	1625	Efficacy of various forms of conservative treatment in low back pain. A comparative study	Postacchini F, Facchini M, Palieri P	Neuro-Orthopedics 1988;6(1):28-35	1	1	0	0	0	0	0	1	0	1	0	3	10.1002/14651858.CD007612.pub2	5	Postacchini F, Facchini M, Palieri P. Efficacy of various forms of conservative treatment in low back pain. A comparative study. Neuro-Orthopedics 1988;6(1):28-35	Pastacchini 1988	Y	Y	.b	R	R	R	.b	.b	.b	Y	Y	.b
10.1002/14651858.CD009252	7	Berghmans LC, Frederiks CM, de Bie RA, Weil EH, Smeets LW, van Waalwijk van Doorn ES, et al. Efficacy of biofeedback, when included with pelvic floormuscle exercise treatment, for genuine stress incontinence. Neurourology & Urodynamics 1996;15(1):37–52.	Berghmans 1996	G	G	.b	.b	.b	G	.b	.b	.b	G	.a	Y	80	100	1643	Efficacy of biofeedback, when included with pelvic floor muscle exercise treatment, for genuine stress incontinence	Berghmans LCM, Frederiks CMA, de Bie RA, Weil EHJ, Smeets LWH, van Waalwijk van Doorn ESC, Janknegt RA	Neurourology and Urodynamics 1996;15(1):37-52	1	1	1	1	0	0	1	1	1	1	1	8
10.1002/14651858.CD009508	8	Bo K, Hagen RH, Kvarstein B, Jorgensen J, Larsen S. Pelvic floor muscle exercise for the treatment of female stress urinary incontinence: III. effects of two different degrees of pelvic floor muscle exercises. Neurourology and Urodynamics 1990;9(5):489-502	Bo 1990	G	G	.b	.b	.b	.b	.b	.b	Y	Y	G	G	66.6667	100	1644	Pelvic floor muscle exercise for the treatment of female stress urinary incontinence: III. effects of two different degrees of pelvic floor muscle exercises	Bo K, Hagen RH, Kvarstein B, Jorgensen J, Larsen S	Neurourology and Urodynamics 1990;9(5):489-502	0	1	0	1	0	0	0	1	0	1	1	5
10.1002/14651858.CD007612.pub2	1	Deyo RA, Diehl AK, Rosenthal M. How many days of bed rest for acute low back pain? A randomized clinical trial. The New England Journal of Medicine 1986 Oct 23;315(17):1064-1070	Deyo 1986	G	G	.b	R	R	R	.b	.b	.b	Y	Y	.b	28.5714	57.1429	1650	How many days of bed rest for acute low back pain? A randomized clinical trial	Deyo RA, Diehl AK, Rosenthal M	The New England Journal of Medicine 1986 Oct 23;315(17):1064-1070	1	1	0	1	0	0	1	1	0	1	0	5
10.1002/14651858.CD004294.pub3	25	Fiatarone MA, O’Neill EF, Ryan ND, Clements KM, Solares GR, Nelson ME, et al.Exercise training and nutritional supplementation for physical frailty in very elderly people. The New England Journal of Medicine 1994; 330(25):1769–75.	Fiatarone 1994	Y	Y	R	.b	.b	.b	.a	Y	.b	R	Y	G	14.2857	71.4286	1655	Exercise training and nutritional supplementation for physical frailty in very elderly people	Fiatarone MA, O'Neill EF, Ryan ND, Clements KM, Solares GR, Nelson ME, Roberts SB, Kehayias JJ, Lipsitz LA, Evans WJ	The New England Journal of Medicine 1994 Jun 23;330(25):1769-1775	1	1	0	1	0	0	1	1	1	1	1	7
10.1002/14651858.CD007612.pub2	4	Malmivaara A, Hakkinen U, Aro T, Heinrichs ML, Koskenniemi L, Kuosma E, Lappi S, Paloheimo R, Servo C, Vaaranen V, Hernberg S. The treatment of acute low back pain -- bed rest, exercises, or ordinary activity?. The New England Journal of Medicine 1995 Feb 9;332(6):351-355	Maimivaara 1995	G	G	.b	R	R	R	.b	.b	.b	G	Y	.b	42.8571	57.1429	1657	The treatment of acute low back pain -- bed rest, exercises, or ordinary activity?	Malmivaara A, Hakkinen U, Aro T, Heinrichs ML, Koskenniemi L, Kuosma E, Lappi S, Paloheimo R, Servo C, Vaaranen V, Hernberg S	The New England Journal of Medicine 1995 Feb 9;332(6):351-355	1	1	1	1	0	0	1	1	0	1	1	7
10.1002/14651858.CD005958.pub3	3	Daltroy LH, Iversen MD, Larson MG, Lew R, Wright E, Ryan J, et al. A controlled trial of an educational program to prevent low back injuries. New England Journal of Medicine 1997;337(5):322–8.	Daltroy 1997	Y	Y	.b	R	R	G	.b	.b	.b	G	G	.b	42.8571	71.4286	1661	A controlled trial of an educational program to prevent low back injuries	Daltroy LH, Iversen MD, Larson MG, Lew R, Wright E, Ryan J, Zwerling C, Fossel AH, Liang MH	The New England Journal of Medicine 1997 Jul 31;337(5):322-328	1	1	0	0	0	0	0	0	1	1	1	4
10.1002/14651858.CD005427.pub2	4	Cherkin DC, Deyo RA, Battie M, Street J, Barlow W. A comparison of physical therapy, chiropractic manipulation, and provision of an educational booklet for the treatment of patients with low back pain. New England Journal of Medicine 1998;339(15):1021–9.	Cherkin 1998	Y	G	.b	R	R	G	.b	.b	.b	R	Y	G	37.5	62.5	1662	A comparison of physical therapy, chiropractic manipulation, and provision of an educational booklet for the treatment of patients with low back pain	Cherkin DC, Deyo RA, Battie M, Street J, Barlow W	The New England Journal of Medicine 1998 Oct 8;339(15):1021-1029	1	1	1	1	0	0	1	1	1	1	1	8	10.1002/14651858.CD006555.pub2	1	Cherkin, DC, R A Deyo, M Battie, J Street, W Barlow. A comparison of physical therapy, chiropractic manipulation, and provision of an educational booklet for the treatment of patients with low back pain. New England Journal of Medicine 1998;339(15):1021–9.	Cherkin 1998	G	G	.b	.b	.b	R	.b	.b	.b	G	.b	.b
10.1002/14651858.CD007612.pub2	8	Vroomen PC, de Krom MC, Wilmink JT, Kester AD, Knottnerus JA. Lack of effectiveness of bed rest for sciatica. The New England Journal of Medicine 1999 Feb 11;340(6):418-423.	Vroomen 1989	G	G	.b	R	R	R	.b	.b	.b	G	Y	.b	42.8571	57.1429	1663	Lack of effectiveness of bed rest for sciatica	Vroomen PC, de Krom MC, Wilmink JT, Kester AD, Knottnerus JA	The New England Journal of Medicine 1999 Feb 11;340(6):418-423	1	1	0	1	0	0	1	1	1	1	1	7
10.1002/14651858.CD005595.pub3	56	Manual therapy versus traditional exercises in mobilisation of the ankle post-ankle fracture: a pilot study. Wilson FM. New Zealand Journal of Physiotherapy 1991 Dec;19(3):11-16	Wilson 1991	G	Y	.b	.b	.b	.b	.b	.b	G	R	G	Y	50	83.3333	1673	Manual therapy versus traditional exercises in mobilisation of the ankle post-ankle fracture: a pilot study	Wilson FM	New Zealand Journal of Physiotherapy 1991 Dec;19(3):11-16	1	1	0	0	0	0	1	0	0	0	0	2
10.1002/14651858.CD004376.pub3	45	Schilke JM, Johnson GO, Housh TJ, O’Dell JR. Effects of muscle-strength training on the functional status of patients with osteoarthritis of the knee joint. Nursing Research 1996; 45:68–72.	Schilke 1996	G	Y	R	.b	.b	.b	R	Y	.b	G	Y	.b	28.5714	71.4286	1689	Effects of muscle-strength training on the functional status of patients with osteoarthritis of the knee joint	Schilke JM, Johnson GO, Housh TJ, O'Dell JR	Nursing Research 1996 Mar-Apr;45(2):68-72	0	1	0	0	0	0	0	1	0	1	1	4
10.1002/14651858.CD009508	19	Ferguson KL, McKey PL, Bishop KR, Kloen P, Verheul JB, Dougherty MC. Stress urinary incontinence: effect of pelvic muscle exercise. Obstetrics and Gynecology 1990;75 (4):671–5	Ferguson 1990	Y	Y	.b	.b	.b	.b	.b	.b	Y	Y	G	G	33.3333	100	1694	Stress urinary incontinence: effect of pelvic muscle exercise	Ferguson KL, McKey PL, Bishop KR, Kloen P, Verheul JB, Dougherty MC	Obstetrics and Gynecology 1990 Apr;75(4):671-675	1	1	0	1	0	0	0	1	0	1	1	5
10.1002/14651858.CD007471.pub2	42	Sampselle CM, Miller JM, Mims BL, Delancey JO, Ashton-Miller JA, Antonakos CL. Effect of pelvic muscle exercise on transient incontinence during pregnancy and after birth. Obstetrics and Gynecology 1998;91(3):406–12. [: SR–INCONT5452]	Sampselle 1998	G	G	R	.b	.b	G	.b	.b	.b	G	.b	.b	80	80	1697	Effect of pelvic muscle exercise on transient incontinence during pregnancy and after birth	Sampselle CM, Miller JM, Mims BL, Delancey JOL, Ashton-Miller JA, Antonakos CL	Obstetrics and Gynecology 1998;91(3):406-412	1	1	0	1	0	0	1	0	1	1	1	6
10.1002/14651858.CD004251.pub5	8	Foley-Nolan D, Barry C, Coughlan RJ, O’Connor P, Roden D. Pulsed high frequency (27MHz) electromagnetic therapy for persistent neck pain: A double blind, placebo-controlled study of 20 patients. Orthopaedics 1990;13:445–51.	Foley-Nolan 1990	Y	Y	.b	G	G	G	.b	.b	.b	G	G	.b	71.4286	100	1708	Pulsed high frequency (27MHz) electromagnetic therapy for persistent neck pain. A double blind, placebo-controlled study of 20 patients	Foley-Nolan D, Barry C, Coughlan RJ, O'Connor P, Roden D	Orthopedics 1990 Apr;13(4):445-451	1	1	1	0	1	1	0	1	0	1	1	7
10.1002/14651858.CD000333.pub2	26	Lord SR, Ward JA, Williams P, Zivanovic E. The effects of a community exercise program on fracture risk factors in older women. Osteoporosis International 1996;6(5):361–7.	Lord 1996	Y	G	.b	Y	.b	Y	.b	.b	.b	G	Y	G	42.8571	100	1711	The effects of a community exercise program on fracture risk factors in older women	Lord SR, Ward JA, Williams P, Zivanovic E	Osteoporosis International 1996 Sep;6(5):361-367	1	1	0	1	0	0	0	0	0	1	1	4
10.1002/14651858.CD008618.pub2	5	Malmros B, Mortensen L, Jensen MB, Charles P. Positive effects of physiotherapy on chronic pain and performance in osteoporosis. Osteoporos Int 1998;8(3):215–21	Malmros 1998	G	G	R	.b	.b	G	.b	.b	.b	G	Y	.b	66.6667	83.3333	1713	Positive effects of physiotherapy on chronic pain and performance in osteoporosis	Malmros B, Mortensen L, Jensen MB, Charles P	Osteoporosis International 1998 May;8(3):215-221	1	1	1	1	0	0	1	1	0	1	1	7
10.1002/14651858.CD002930.pub6	2	Salzberg CA, Cooper-Vastola SA, Perez F, Viehbeck MG, Byrne DW. The effects of non-thermal pulsed electromagnetic energy on wound healing of pressure ulcers in spinal cord-injured patients: a randomized, double-blind study. Ostomy Wound Management 1995;41:42-4, 46, 48.	Salzberg 1995	Y	Y	.b	.b	.b	.b	.b	.b	Y	G	Y	Y	16.6667	100	1714	The effects of non-thermal pulsed electromagnetic energy on wound healing of pressure ulcers in spinal cord-injured patients: a randomized, double-blind study	Salzberg CA, Cooper-Vastola SA, Perez F, Viehbeck MG, Byrne DW	Ostomy/Wound Management 1995 Apr;41(3):42-51	1	1	0	1	1	1	1	1	0	1	1	8
10.1002/14651858.CD004251.pub5	15	Nordemar R, Thorner C. Treatment of acute cervical pain - A comparative group study. Pain 1981;10:93–101.	Nordemar 1981	R	R	.b	R	R	R	.b	.b	.b	R	Y	.b	0	14.2857	1724	Treatment of acute cervical pain -- a comparative group study	Nordemar R, Thorner C	Pain 1981 Feb;10(1):93-101	0	1	0	1	0	0	0	1	0	1	1	5
10.1002/14651858.CD002014.pub3	21	Nouwen A. EMG biofeedback used to reduce standing levels of paraspinal muscle tension in chronic low back pain. Pain 1983 Dec;17(4):353-360	Nouwen 1983	R	R	.b	R	R	R	.b	.b	.b	G	G	.b	28.5714	28.5714	1726	EMG biofeedback used to reduce standing levels of paraspinal muscle tension in chronic low back pain	Nouwen A	Pain 1983 Dec;17(4):353-360	1	1	0	1	0	0	0	1	0	1	1	5
10.1002/14651858.CD002014.pub3	15	Linton SJ, Bradley LA, Jensen I, Spangfort E, Sundell L. The secondary prevention of low back pain: a controlled study with follow-up. Pain 1989 Feb;36(2):197-207	Linton 1989	G	G	.b	R	R	G	.b	.b	.b	G	G	.b	71.4286	71.4286	1742	The secondary prevention of low back pain: a controlled study with follow-up	Linton SJ, Bradley LA, Jensen I, Spangfort E, Sundell L	Pain 1989 Feb;36(2):197-207	1	1	0	1	0	0	0	1	0	1	1	5
10.1002/14651858.CD002014.pub3	35	Turner JA, Jensen MP. Efficacy of cognitive therapy for chronic low back pain. Pain 1993 Feb;52(2):169-177	Turner 1993	R	R	.b	G	R	G	.b	.b	.b	R	G	.b	42.8571	42.8571	1746	Efficacy of cognitive therapy for chronic low back pain	Turner JA, Jensen MP	Pain 1993 Feb;52(2):169-177	1	1	0	1	0	0	1	0	0	1	1	5
10.1002/14651858.CD002014.pub3	20	Nicholas MK, Wilson PH, Goyen J. Comparison of cognitive behavioral group treatment and an alternative non-psychological treatment for chronic low back pain. Pain 1992;48:339–47.	Nicholas 1992	Y	Y	.b	Y	R	R	.b	.b	.b	G	G	.b	28.5714	71.4286	1775	Comparison of cognitive-behavioral group treatment and an alternative non-psychological treatment for chronic low back pain	Nicholas MK, Wilson PH, Goyen J	Pain 1992 Mar;48(3):339-347	1	1	1	1	0	0	0	1	0	1	1	6
10.1002/14651858.CD001822.pub3	1	Altmaier EM, Lehmann TR, Russell DW, Weinstein JN, Kao CF. The effectiveness of psychological interventions for the rehabilitation of low back pain: a randomized controlled trial evaluation. Pain 1992 Mar;49(3):329-335	Altmaier 1992	Y	Y	.b	R	R	R	.b	.b	.b	G	G	.b	28.5714	57.1429	1776	The effectiveness of psychological interventions for the rehabilitation of low back pain: a randomized controlled trial evaluation	Altmaier EM, Lehmann TR, Russell DW, Weinstein JN, Kao CF	Pain 1992 Mar;49(3):329-335	1	1	0	1	0	0	0	1	0	1	1	5	10.1002/14651858.CD002014.pub3	1	Altmaier EM, Lehmann TR, Russell DW, Weinstein JN, Feng Kao C. The effectiveness of psychological interventions for the rehabilitation of low back pain: a randomized controlled trial evaluation. Pain 1992;49:329–35.	Altmaier 1992	R	R	.b	R	R	R	.b	.b	.b	G	G	.b
10.1002/14651858CD008507.pub2	7	Loveridge B, Badour M, Dubo H. Ventilatory muscle endurance training in quadriplegia: effects on breathing pattern. Paraplegia 1989;27(5):329–39.	Loveridge 1989	G	Y	.b	.b	.b	.b	.b	.b	Y	G	G	.b	60	100	1782	Ventilatory muscle endurance training in quadriplegia: effects on breathing pattern	Loveridge B, Badour M, Dubo H	Paraplegia 1989 Oct;27(5):329-339	1	1	0	1	0	0	0	0	0	1	1	4
10.1002/14651858.CD002014.pub3	30	Stuckey SJ, Jacobs A, Goldfarb J. EMG biofeedback training, relaxation training, and placebo for the relief of chronic back pain. Perceptual and Motor Skills 1986 Dec;63(3):1023-1036	Stuckey 1986	Y	Y	.b	G	R	R	.b	.b	.b	R	G	.b	28.5714	57.1429	1806	EMG biofeedback training, relaxation training, and placebo for the relief of chronic back pain	Stuckey SJ, Jacobs A, Goldfarb J	Perceptual and Motor Skills 1986 Dec;63(3):1023-1036	1	1	0	1	0	0	0	0	0	1	1	4
10.1002/14651858.CD003316.pub5	37	Inaba M, Edberg E, Montgomery J, Gillis MK. Effectiveness of functional training, active exercise, and resistive exercise for patients with hemiplegia. Physical Therapy 1973;53(1): 28–35.	Inaba 1973	Y	Y	R	.b	.b	Y	.b	.b	.b	R	Y	Y	0	71.4286	1816	Effectiveness of functional training, active exercise, and resistive exercise for patients with hemiplegia	Inaba M, Edberg E, Montgomery J, Gillis MK	Physical Therapy 1973 Jan;53(1):28-35	1	1	0	1	0	0	0	0	0	1	0	3
10.1002/14651858.CD003316.pub5	34	Glasser L. Effects of isokinetic training on the rate of movement during ambulation in hemiparetic patients. Physical Therapy 1986;66(5):673–6.	Glasser 1986	Y	Y	R	.b	.b	Y	.b	.b	.b	G	Y	Y	14.2857	85.7143	1833	Effects of isokinetic training on the rate of movement during ambulation in hemiparetic patients	Glasser L	Physical Therapy 1986 May;66(5):673-676	0	1	0	1	0	0	0	0	0	1	1	4
10.1002/14651858.CD006555.pub2	6	Kellett KM, Kellett DA, Nordholm LA. Effects of an exercise program on sick leave due to back pain. Physical Therapy 1991;71(4):283–93.	Kellett 1991	Y	R	.b	.b	.b	R	.b	.b	.b	G	.b	.b	25	50	1851	Effects of an exercise program on sick leave due to back pain	Kellett KM, Kellett DA, Nordholm LA	Physical Therapy 1991 Apr;71(4):283-291	1	1	0	1	0	0	0	0	0	1	1	4
10.1002/14651858CD008507.pub2	1	Derrickson J, Ciesla N, Simpson N, Imle PC. A comparison of two breathing exercise programs for patients with quadriplegia. Physical Therapy 1992;72(11):763–9.	Derrickson 1992	G	Y	.b	.b	.b	.b	.b	.b	Y	R	G	.b	40	80	1858	A comparison of two breathing exercise programs for patients with quadriplegia	Derrickson J, Ciesla N, Simpson N, Imle PC	Physical Therapy 1992 Nov;72(11):763-769	0	1	0	0	0	0	0	0	0	1	1	3
10.1002/14651858.CD004577.pub3	1	Buroker KC, Schwane JA. Does postexercise static stretching alleviate delayed muscle soreness? The Physician and Sportsmedicine 1989 Jun;17(6):65-83.	Buroker 1989	Y	Y	.b	.b	.b	.b	.b	.b	R	Y	Y	Y	0	83.3333	1899	Does postexercise static stretching alleviate delayed muscle soreness?	Buroker KC, Schwane JA	The Physician and Sportsmedicine 1989 Jun;17(6):65-83	0	1	0	0	0	0	0	1	0	1	1	4
10.1002/14651858.CD004294.pub3	26	Gillies E, Aitchision T, MacDonald J, Grant S. Outcomes of a 12-week functional exercise programme for institutionalised elderly people. Physiotherapy 1999;85(7): 349–57.	Gillies 1999	Y	Y	Y	.b	.b	.b	.a	Y	.b	R	Y	G	14.2857	85.7143	1918	Outcomes of a 12-week functional exercise programme for institutionalised elderly people	Gillies E, Aitchison T, MacDonald J, Grant S	Physiotherapy 1999 Jul;85(7):349-357	1	1	0	1	0	0	0	0	0	1	1	4
10.1002/14651858.CD004260.pub3	8	Harms M, Engstrom B. Continuous passive motion as an adjunct to treatment in the physiotherapy management of the total knee arthroplasty patient. Physiotherapy 1991;7(4): 301–7.	Harms 1991	Y	Y	.b	R	R	Y	.b	.b	.b	Y	R	G	12.5	62.5	1926	Continuous passive motion as an adjunct to treatment in the physiotherapy management of the total knee arthroplasty patient	Harms M, Engstrom B	Physiotherapy 1991 Apr;77(4):301-307	1	1	0	1	0	0	0	0	0	1	1	4
10.1002/14651858.CD005595.pub3	15	Effects of continuous passive movement and plaster of Paris after internal fixation of ankle fractures. Davies S. Physiotherapy 1991 Aug;77(8):516-520	Davies 1991	R	R	.b	.b	.b	.b	.b	.b	R	Y	R	Y	0	33.3333	1927	Effects of continuous passive movement and plaster of Paris after internal fixation of ankle fractures	Davies S	Physiotherapy 1991 Aug;77(8):516-520	1	0	0	0	0	0	0	0	0	1	0	1
10.1002/14651858.CD002114.pub2	15	Laycock J, Jerwood D. Does pre-modulated interferential therapy cure genuine stress incontinence?. Physiotherapy 1993;79(8):553–60.	Laycock 1993	Y	Y	.b	R	.b	Y	.b	.b	.b	R	G	G	28.5714	71.4286	1936	Does pre-modulated interferential therapy cure genuine stress incontinence?	Laycock J, Jerwood D	Physiotherapy 1993 Aug;79(8):553-560	0	1	0	0	0	0	0	1	0	1	1	4
10.1002/14651858.CD003010.pub5	31	Van der Heijden GJMG, Beurskens AJHM, Dirx MJM, Bouter LM, Lindeman E. Efficacy of lumbar traction: a randomised clinical trial. Physiotherapy 1995;81(1):29–35.	Van der Hijden 1995	G	G	.b	G	R	R	.b	.b	.b	G	G	.b	71.4286	71.4286	1938	Efficacy of lumbar traction: a randomised clinical trial	van der Heijden GJM, Beurskens AJH, Dirx MJM, Bouter LM, Lindeman E	Physiotherapy 1995 Jan;81(1):29-35	1	1	1	1	1	0	1	1	0	1	1	8
10.1002/14651858.CD003010.pub5	21	Mathews W, Morkel M, Mathews J. Manipulation and traction for lumbago and sciatica: physiotherapeutic techniques used in two controlled trials. Physiotherapy Practice 1988;4:201–6.	Matthews 1989	Y	Y	.b	R	R	G	.b	.b	.b	Y	G	.b	28.5714	71.4286	1980	Manipulation and traction for lumbago and sciatica: physiotherapeutic techniques used in two controlled trials	Mathews W, Morkel M, Mathews J	Physiotherapy Practice 1988;4(4):201-206	1	1	0	0	0	0	1	1	0	1	1	5
10.1002/14651858.CD004871.pub4	10	Hanten WP, Barret M, Gillespie-Plesko M. Effects of active head retraction with retraction/extension and occipital release on pressure pain threshold of cervical and scapular trigger points. Physiotherapy Theory and Practice 1997;13: 285–91.	Hanten 1997	R	R	.b	R	R	R	.b	.b	.b	R	Y	.b	0	14.2857	1991	Effects of active head retraction with retraction/extension and occipital release on the pressure pain threshold of cervical and scapular trigger points	Hanten WP, Barrett M, Gillespie-Plesko M, Jump KA, Olson SL	Physiotherapy Theory and Practice 1997;13(4):285-291	0	1	0	0	0	0	0	0	0	1	1	3
10.1002/14651858.CD005595.pub3	14	The effect of interferential therapy on swelling following open reduction and internal fixation of ankle fractures. Christie AD, Willoughby GL. Physiotherapy Theory and Practice 1990;6(1):3-7	Christie 1990	Y	Y	.b	.b	.b	.b	.b	.b	G	Y	R	G	33.3333	83.3333	1997	The effect of interferential therapy on swelling following open reduction and internal fixation of ankle fractures	Christie AD, Willoughby GL	Physiotherapy Theory and Practice 1990;6(1):3-7	0	1	0	0	0	1	0	1	0	1	0	4
10.1002/14651858.CD003010.pub5	18	Ljunggren AE, Walker L, Weber H, Amundsen T. Manual traction versus isometric exercises in patients with herniated intervertebral lumbar discs. Physiotherapy Theory and Practice 1992;8:207–13.	Ljunggren 1992	Y	Y	.b	R	R	G	.b	.b	.b	Y	R	.b	14.2857	57.1429	2000	Manual traction versus isometric exercises in patients with herniated intervertebral lumbar discs	Ljunggren AE, Walker L, Weber H, Amundsen T	Physiotherapy Theory and Practice 1992;8(4):207-213	1	1	0	0	0	0	1	1	0	1	1	5
10.1002/14651858.CD001250.pub2	1	Makuloluwe RT, Mouzas GL. Ultrasound in the treatment of sprained ankles. Practitioner 1977;218(1306):586–8. [MEDLINE: 323842]	Makuloluwe 1977	Y	Y	.b	R	R	R	.b	.b	.b	Y	.b	.b	0	50	2011	Ultrasound in the treatment of sprained ankles	Makuloluwe RTB, Mouzas GL	The Practitioner 1977;218:586-588	0	1	0	0	0	0	0	1	0	0	0	2
10.1002/14651858.CD004577.pub3	4	High DM, Howley ET, Franks BD. The effects of static stretching and warm-up on prevention of delayed-onset muscle soreness. Research Quarterly for Exercise and Sport 1989 Dec;60(4):357-361.	High 1989	Y	Y	.b	.b	.b	.b	.b	.b	R	Y	Y	Y	0	83.3333	2040	The effects of static stretching and warm-up on prevention of delayed-onset muscle soreness	High DM, Howley ET, Franks BD	Research Quarterly for Exercise and Sport 1989 Dec;60(4):357-361	0	1	0	0	0	0	0	1	0	1	0	3
10.1002/14651858.CD003010.pub5	19	Mathews JA, Hickling J. Lumbar traction: a doubleblind controlled study for sciatica. Rheumatology and Rehabilitation 1975;14(4):222–5.	Mathews 1975	Y	Y	.b	G	R	R	.b	.b	.b	Y	G	.b	28.5714	71.4286	2068	Lumbar traction: a double-blind controlled study for sciatica	Mathews JA, Hickling J	Rheumatology and Rehabilitation 1975 Nov;14(4):222-225	0	1	0	0	0	0	1	0	0	0	0	2
10.1002/14651858.CD008112.pub2	3	Evans DP, Burke MS, Lloyd KN, Roberts EE, Roberts GM. Lumbar spinal manipulation on trial. Part 1: Clinical assessment. Rheumatol and Rehab 1978;17:46–53.	Evans 1979	Y	Y	.b	R	R	R	.b	.b	.b	G	R	.b	14.2857	42.8571	2070	Lumbar spinal manipulation on trial. Part I -- clinical assessment	Evans DP, Burke MS, Lloyd KN, Roberts EE, Roberts GM	Rheumatology and Rehabilitation 1978 Feb;17(1):46-53	0	1	0	1	0	0	1	1	0	1	1	6
10.1002/14651858.CD004577.pub3	7	Johansson PH, Lindstrom L, Sundelin G, Lindstrom B. The effects of preexercise stretching on muscular soreness, tenderness and force loss following heavy eccentric exercise. Scandinavian Journal of Medicine & Science in Sports 1999 Aug;9(4):219-225.	Johansson 1999	Y	Y	.b	.b	.b	.b	.b	.b	R	Y	Y	Y	0	83.3333	2089	The effects of preexercise stretching on muscular soreness, tenderness and force loss following heavy eccentric exercise	Johansson PH, Lindstrom L, Sundelin G, Lindstrom B	Scandinavian Journal of Medicine & Science in Sports 1999 Aug;9(4):219-225	1	1	0	0	0	0	0	1	0	1	1	4
10.1002/14651858.CD003010.pub5	15	Lidström A, Zachrisson M. Physical therapy on low back pain and sciatica. Scandinavian Journal of Rehabilitation Medicine 1970;2:37–42.	Lidstrom 1970	Y	Y	.b	R	R	R	.b	.b	.b	G	G	.b	28.5714	57.1429	2095	Physical therapy on low back pain and sciatica. An attempt at evaluation	Lidstrom A, Zachrisson M	Scandinavian Journal of Rehabilitation Medicine 1970;2(1):37-42	1	1	0	0	0	0	1	1	0	1	1	5
10.1002/14651858.CD003010.pub5	17	Ljunggren AE, Weber H, Larsen S. Autotraction versus manual traction in patients with prolapsed lumber intervertebral discs. Scandinavian Journal of Rehabilitation Medicine 1984;16:117–24.	Ljunggren 1984	Y	Y	.b	G	R	G	.b	.b	.b	G	G	.b	57.1429	85.7143	2102	Autotraction versus manual traction in patients with prolapsed lumbar intervertebral discs	Ljunggren AE, Weber H, Larsen S	Scandinavian Journal of Rehabilitation Medicine 1984;16(3):117-124	1	1	0	0	0	0	1	1	0	1	1	5
10.1002/14651858.CD004057.pub3	12	Hurri H. The Swedish back school in chronic low back pain, Part I: benefits. Scand J Rehab Med 1989;21:33–40.	Hurri 1989	R	R	.b	R	R	R	.b	.b	.b	G	.b	.b	16.6667	16.6667	2109	The Swedish back school in chronic low back pain. Part I. benefits	Hurri H	Scandinavian Journal of Rehabilitation Medicine 1989;21(1):33-40	1	1	0	1	0	0	0	1	0	1	1	5
10.1002/14651858.CD005106.pub4	10	Kamwendo K, Linton SJ. A controlled study of the effect of neck school in medical secretaries. Scandanavian Journal of Rehabilitation Medicine 1991;23:143–52.	Kamwendo 1991	Y	Y	.b	R	R	R	.b	.b	.b	G	Y	Y	12.5	62.5	2119	A controlled study of the effect of neck school in medical secretaries	Kamwendo K, Linton SJ	Scandinavian Journal of Rehabilitation Medicine 1991;23(3):143-152	1	1	0	1	0	0	0	1	0	1	1	5
10.1002/14651858.CD004251.pub5	9	Foley-Nolan D, Moore K, Codd M, Barry C, O’Connaor P, Coughlan RJ. Low energy high frequency pulsed electromagnetic therapy for acute whiplash injuries. A double blind randomized controlled study. Scandinavian Journal of Rehabilitation Medicine 1992;24(1):51–9.	Foley-Nolan 1992	Y	Y	.b	G	G	G	.b	.b	.b	G	G	.b	71.4286	100	2122	Low energy high frequency pulsed electromagnetic therapy for acute whiplash injuries. A double blind randomized controlled study	Foley-Nolan D, Moore K, Codd M, Barry C, O'Connor P, Coughlan RJ	Scandinavian Journal of Rehabilitation Medicine 1992;24(1):51-59	1	1	1	0	1	1	1	1	1	1	1	9
10.1002/14651858.CD009437.pub2	9	Engstrom CP, Persson LO, Larsson S, Sullivan M. Longterm effects of a pulmonary rehabilitation programme in outpatients with chronic obstructive pulmonary disease: a randomized controlled study. Scandinavian Journal of Rehabilitation Medicine 1999;31(4):207–13.	Engstrom 1999	Y	R	R	.b	.b	G	.b	.b	.b	G	G	.b	50	66.6667	2139	Long-term effects of a pulmonary rehabilitation programme in outpatients with chronic obstructive pulmonary disease: a randomized controlled study	Engstrom C, Persson L, Larsson S, Sullivan M	Scandinavian Journal of Rehabilitation Medicine 1999 Dec;31(4):207-213	1	1	0	1	0	0	1	1	1	1	1	7
10.1002/14651858.CD003010.pub5	24	Reust P, Chantraine A, Vischer TL. Treatment of lumbar sciatica with or without neurological deficit using mechanical traction. A double-blind study. [Traitment par tractions mécaniques des lombosciatalgies avec ou sans déficit neurologique]. Schweizerische Medizinische Wochenschrift 1988;118(8):271–4.	Reust 1999	G	Y	.b	G	R	G	.b	.b	.b	Y	Y	.b	42.8571	85.7143	2170	(Treatment of lumbar sciatica with or without neurological deficit using mechanical traction. A double-blind study) [French]	Reust P, Chantraine A, Vischer TL	Schweizerische Medizinische Wochenschrift 1988 Feb 27;118(8):271-274	1	1	0	1	0	0	1	0	1	1	1	6
10.1002/14651858CD008507.pub2	12	Zupan A, Savrin R, Erjavec T, Kralj A, Karcnik T, Skorjanc T, et al.Effects of respiratory muscle training and electrical stimulation of abdominal muscles on respiratory capabilities in tetraplegic patients. Spinal Cord 1997;35(8):540–5.	Zupan 1997	G	Y	.b	.b	.b	.b	.b	.b	Y	G	G	.b	60	100	2188	Effects of respiratory muscle training and electrical stimulation of abdominal muscles on respiratory capabilities in tetraplegic patients	Zupan A, Savrin R, Erjavec T, Kralj A, Karcnik T, Skorjanc T, Benko H, Obreza P	Spinal Cord 1997 Aug;35(8):540-555	0	1	0	0	0	0	0	1	0	0	0	2
10.1002/14651858.CD007612.pub2	9	Wiesel SW, Cuckler JM, Deluca F, Jones F, Zeide MS, Rothman RH. Acute low-back pain. An objective analysis of conservative therapy. Spine 1980 Jul-Aug;5(4):324-330	Wesel 1980	Y	Y	.b	R	R	R	.b	.b	.b	G	Y	.b	14.2857	57.1429	2191	Acute low-back pain. An objective analysis of conservative therapy	Wiesel SW, Cuckler JM, Deluca F, Jones F, Zeide MS, Rothman RH	Spine 1980 Jul-Aug;5(4):324-330	1	1	0	0	0	0	0	0	0	1	1	3
10.1002/14651858.CD004249.pub4	55	Sloop PR, Smith DS, Goldenberg E, Dore C. Manipulation for chronic neck pain: a double-blind controlled study. Spine 1982;7(6):532–5.	Sloop 1982	G	G	.b	G	R	G	.b	.b	.b	G	Y	.b	71.4286	85.7143	2194	Manipulation for chronic neck pain. A double-blind controlled study	Sloop PR, Smith DS, Goldenberg E, Dore C	Spine 1982 Nov-Dec;7(6):532-535	0	1	0	0	1	0	1	1	0	1	1	6
10.1002/14651858.CD006408.pub2	9	Zylbergold RS, Piper MC. Cervical spine disorders: A comparison of three types of traction. Spine 1985;10(10): 867–71.	Zylbergold 1985	R	Y	.b	R	R	G	.b	.b	.b	G	.b	.b	33.3333	50	2199	Cervical spine disorders. A comparison of three types of traction	Zylbergold RS, Piper MC	Spine 1985 Dec;10(10):867-871	1	1	0	1	0	0	1	0	0	1	1	5
10.1002/14651858.CD006555.pub2	2	Donchin, M, O Woolf, L Kaplan, Y Floman. Secondary prevention of low-back pain. A clinical trial. Spine 1990;15 (12):1317–20.	Donchin 1990	G	Y	.b	.b	.b	R	.b	.b	.b	R	.b	.b	25	50	2206	Secondary prevention of low-back pain. A clinical trial	Donchin M, Woolf O, Kaplan L, Floman Y	Spine 1990 Dec;15(12):1317-1320	1	1	0	1	0	0	0	0	1	1	0	4
10.1002/14651858.CD006555.pub2	13	Stankovic R, Johnell O. Conservative treatment of acute low-back pain. A prospective randomized trial: McKenzie method of treatment versus patient education in “mini back school”. Spine 1990;15(2):120–3.	Stankovic 1990	G	Y	.b	.b	.b	R	.b	.b	.b	G	.b	.b	50	75	2207	Conservative treatment of acute low-back pain. A prospective randomized trial: McKenzie method of treatment versus patient education in "mini back school"	Stankovic R, Johnell O	Spine 1990 Feb;15(2):120-123	0	1	1	1	0	0	0	1	0	1	1	6
10.1002/14651858.CD008112.pub2	28	Koes BW, Bouter LM, Mameren H van, Essers AHM, Verstegen GMJR, Hofhuizen DM, et al. The effectiveness of manual therapy, physiotherapy, and treatment by the general practitioner for nonspecific back and neck complaints. Spine 1992;17:28–35.	Koes 1992	G	G	.b	R	R	R	.b	.b	.b	G	R	.b	42.8571	42.8571	2212	The effectiveness of manual therapy, physiotherapy, and treatment by the general practitioner for nonspecific back and neck complaints. A randomized clinical trial	Koes BW, Bouter LM, van Mameren H, Essers AH, Verstegen GM, Hofhuizen DM, Houben JP, Knipschild PG	Spine 1992 Jan;17(1):28-35	1	1	0	1	0	0	1	1	1	1	1	7
10.1002/14651858.CD001822.pub3	23	Lindstrom I, Ohlund C, Eek C, Wallin L, Peterson LE, Nachemson A. Mobility, strength, and fitness after a graded activity program for patients with subacute low back pain. A randomized prospective clinical study with a behavioral therapy approach. Spine 1992 Jun;17(6):641-652	Lindstrom 1992	G	R	.b	R	R	G	.b	.b	.b	G	G	.b	57.1429	57.1429	2213	Mobility, strength, and fitness after a graded activity program for patients with subacute low back pain. A randomized prospective clinical study with a behavioral therapy approach	Lindstrom I, Ohlund C, Eek C, Wallin L, Peterson LE, Nachemson A	Spine 1992 Jun;17(6):641-652	1	1	0	1	0	0	0	1	0	1	1	5
10.1002/14651858.CD000333.pub2	47	Smidt GL, Lin SY, O’Dwyer KD, Blanpied PR. The effect of high-intensity trunk exercise on bone mineral density of postmenopausal women. Spine 1992;17(3):280.	Smidt 1992	Y	Y	.b	R	.b	Y	.b	.b	.b	Y	Y	G	14.2857	85.7143	2214	The effect of high-intensity trunk exercise on bone mineral density of postmenopausal women	Smidt GL, Lin SY, O'Dwyer KD, Blanpied PR	Spine 1992 Mar;17(3):280-285	1	1	0	1	0	0	0	1	0	1	1	5
10.1002/14651858.CD003007.pub2	18	Manniche C, Asmussen K, Lauritsen B, Vinterberg H, Karbo H, Abildstrup S, Fischer-Nielsen K, Krebs R, Ibsen K. Intensive dynamic back exercises with or without hyperextension in chronic back pain after surgery for lumbar disc protrusion. A clinical trial. Spine 1993 Apr;18(5):560-567	Manniche 1993b	G	G	.b	R	R	R	.b	.b	.b	R	G	.b	42.8571	42.8571	2216	Intensive dynamic back exercises with or without hyperextension in chronic back pain after surgery for lumbar disc protrusion. A clinical trial	Manniche C, Asmussen K, Lauritsen B, Vinterberg H, Karbo H, Abildstrup S, Fischer-Nielsen K, Krebs R, Ibsen K	Spine 1993 Apr;18(5):560-567	1	1	1	1	0	0	1	0	1	1	1	7
10.1002/14651858.CD003007.pub2	17	Manniche C, Skall HF, Braendholt L, Christensen BH, Christophersen L, Ellegaard B, Heilbuth A, Ingerslev M, Jorgensen OE, Larsen E, Lorentzen L, Nielsen C, Nielsen J, Windelin M. Clinical trial of postoperative dynamic back exercises after first lumbar discectomy. Spine 1993 Jan;18(1):92-97	Manniche 1993a	G	G	.b	R	R	R	.b	.b	.b	Y	G	.b	42.8571	57.1429	2219	Clinical trial of postoperative dynamic back exercises after first lumbar discectomy	Manniche C, Skall HF, Braendholt L, Christensen BH, Christophersen L, Ellegaard B, Heilbuth A, Ingerslev M, Jorgensen OE, Larsen E, Lorentzen L, Nielsen C, Nielsen J, Windelin M	Spine 1993 Jan;18(1):92-97	1	1	0	1	0	0	1	1	0	1	1	6
10.1002/14651858.CD006555.pub2	3	Faas, A, A W Chavannes, J T van Eijk, J W Gubbels. A randomized, placebo-controlled trial of exercise therapy in patients with acute low back pain. Spine 1993;18(11): 1388–95.	Faas 1998	G	G	.b	.b	.b	Y	.b	.b	.b	G	.b	.b	75	100	2222	A randomized, placebo-controlled trial of exercise therapy in patients with acute low back pain	Faas A, Chavannes AW, van Eijk JT, Gubbels JW	Spine 1993 Sep 1;18(11):1388-1395	1	1	1	1	0	0	0	1	1	1	1	7
10.1002/14651858.CD001822.pub3	29	Mitchell RI, Carmen GM. The functional restoration approach to the treatment of chronic pain in patients with soft tissue and back injuries. Spine 1994 Mar 15;19(6):633-642	Mitchell 1994	R	Y	.b	R	R	Y	.b	.b	.b	R	G	.b	14.2857	42.8571	2228	The functional restoration approach to the treatment of chronic pain in patients with soft tissue and back injuries	Mitchell RI, Carmen GM	Spine 1994 Mar 15;19(6):633-642	1	1	1	0	0	0	0	1	0	1	1	5
10.1002/14651858.CD008112.pub2	35	Pope MH, Phillips RB, Haugh LD, Hsieh CYJ, MacDonald L, Haldeman S. A prospective randomized three-week trial of spinal manipulation, transcutaneous muscle stimulation, massage and corset in the treatment of subacute low back pain. Spine 1994;22:2571–7.	Pope 1994	Y	Y	.b	R	R	R	.b	.b	.b	G	R	.b	14.2857	42.8571	2230	A prospective randomized three-week trial of spinal manipulation, transcutaneous muscle stimulation, massage and corset in the treatment of subacute low back pain	Pope MH, Phillips RB, Haugh LD, Hsieh CY, MacDonald L, Haldeman S	Spine 1994 Nov 15;19(22):2571-2577	1	1	0	1	0	0	1	1	0	1	1	6
10.1002/14651858.CD001822.pub3	12	Faas A, van Eijk J Th M, Chavannes AW, Gubbels JW. A randomised trial of exercise therapy in patients with acute low back pain: Efficacy on sickness absence. Spine 1995;20 (8):941–7.	Faas 1995	G	G	.b	R	R	G	.b	.b	.b	G	G	.b	71.4286	71.4286	2231	A randomized trial of exercise therapy in patients with acute low back pain. Efficacy on sickness absence	Faas A, van Eijk JT, Chavannes AW, Gubbels JW	Spine 1995 Apr 15;20(8):941-947	1	1	1	1	0	0	1	0	1	1	1	7
10.1002/14651858.CD004057.pub3	13	Indahl A, Velund L, Reikeraas O. Good prognosis for low back pain when left untampered: a randomised clinical trial. Spine 1995;20:473–7.	Indahl 1995	R	G	.b	R	R	G	.b	.b	.b	G	.b	.b	50	50	2234	Good prognosis for low back pain when left untampered. A randomized clinical trial	Indahl A, Velund L, Reikeraas O	Spine 1995 Feb 15;20(4):473-477	1	0	0	0	0	0	1	1	0	1	1	4
10.1002/14651858.CD004057.pub3	2	Cherkin DC, Deyo RA, Street JH, Hunt M, Barlow W. Pitfalls of patient education. Limited success of a program for back pain in primary care. Spine 1996;21:345–55.	Cherkin 1996	G	Y	.b	R	R	G	.b	.b	.b	G	.b	.b	50	66.6667	2237	Pitfalls of patient education. Limited success of a program for back pain in primary care	Cherkin DC, Deyo RA, Street JH, Hunt M, Barlow W	Spine 1996 Feb 1;21(3):345-355	1	1	0	1	0	0	1	1	0	1	1	6
10.1002/14651858.CD001822.pub3	26	Loisel P, Abenhaim L, Durand P, Esdaile JM, Suissa S, Gosselin L, et al. A population based, randomised clinical trial on back pain management. Spine 1997;22(24):2911–8.	Loisel 1997	G	G	.b	R	R	G	.b	.b	.b	G	G	.b	71.4286	71.4286	2241	A population-based, randomized clinical trial on back pain management	Loisel P, Abenhaim L, Durand P, Esdaile JM, Suissa S, Gosselin L, Simard R, Turcotte J, Lemaire J	Spine 1997 Dec 15;22(24):2911-2918	1	1	1	1	0	0	1	0	0	1	1	6
10.1002/14651858.CD006555.pub2	7	Ljunggren AE,Weber H, Kogstad O, Thom E, Kirkesola G, Nordin M. Effect of exercise on sick leave due to low back pain: A randomized, comparative, long-term study. Spine 1997;22(14):1610–7.	Ljunggren 1997	G	G	.b	.b	.b	R	.b	.b	.b	G	.b	.b	75	75	2245	Effect of exercise on sick leave due to low back pain. A randomized, comparative, long-term study	Ljunggren AE, Weber H, Kogstad O, Thom E, Kirkesola G	Spine 1997 Jul 15;22(14):1610-1617	1	1	1	1	0	0	0	0	0	1	1	5
10.1002/14651858.CD002014.pub3	23	Rose MJ, Reilly JP, Pennie B, Bowen-Jones K, Stanley IM, Slade PD. Chronic low back pain rehabilitation programs: a study of the optimum duration of treatment and a comparison of group and individual therapy. Spine 1997 Oct 1;22(19):2246-2253	Rose 1887	R	R	.b	R	R	R	.b	.b	.b	R	G	.b	14.2857	14.2857	2246	Chronic low back pain rehabilitation programs: a study of the optimum duration of treatment and a comparison of group and individual therapy	Rose MJ, Reilly JP, Pennie B, Bowen-Jones K, Stanley IM, Slade PD	Spine 1997 Oct 1;22(19):2246-2253	1	1	0	1	0	0	0	0	0	1	0	3
10.1002/14651858.CD003007.pub2	13	Kjellby-Wendt G, Styf J. Early active training after lumbar discectomy. A prospective, randomized, and controlled study. Spine 1998 Nov 1;23(21):2345-2351	Kjellby-Wenct 1938	G	G	.b	R	R	R	.b	.b	.b	R	R	.b	28.5714	28.5714	2254	Early active training after lumbar discectomy. A prospective, randomized, and controlled study	Kjellby-Wendt G, Styf J	Spine 1998 Nov 1;23(21):2345-2351	1	1	0	1	0	0	0	1	0	1	1	5
10.1002/14651858.CD003010.pub5	35	Werners R, Pynsent PB, Bulstrode CJK. Randomized trial comparing interferential therapy with motorized lumbar traction and massage in the management of low back pain in a primary care setting. Spine 1999;24(15):1579–84.	Werners 1999	G	Y	.b	R	R	R	.b	.b	.b	G	G	.b	42.8571	57.1429	2257	Randomized trial comparing interferential therapy with motorized lumbar traction and massage in the management of low back pain in a primary care setting	Werners R, Pynsent PB, Bulstrode CJK	Spine 1999 Aug 1;24(15):1579-1584	1	1	0	1	0	0	0	1	1	1	1	6
10.1002/14651858.CD006555.pub2	10	Glomsrød B, Lønn JH, Soukup MG, Bo K, Larsen S. Soukup MG, Glømsrod B, Lønn JH, Bo K, Larsen S. The effect of a Mensendieck exercise program as secondary prophylaxis for recurrent low back pain. A randomized, controlled trial with 12-month follow-up. Spine 1999;24 (15):1585-91; discussion 1592.	Soukup 1999	G	Y	.b	.b	.b	R	.b	.b	.b	G	.b	.b	50	75	2258	The effect of a mensendieck exercise program as secondary prophylaxis for recurrent low back pain: a randomised, controlled trial with 12-month follow-up	Soukup MG, Glomsrod B, Lonn JH, Bo K, Larsen S	Spine 1999 Aug 1;24(15):1585-1592	1	1	0	1	0	0	0	1	0	1	1	5
10.1002/14651858.CD003007.pub2	3	Danielsen JM, Johnsen R, Kibsgaard SK, Hellevik E. Early aggressive exercise for postoperative rehabilitation after discectomy [with consumer summary]. Spine 2000 Apr 15;25(8):1015-1020	Danielsen 2000	G	G	.b	R	R	R	.b	.b	.b	G	G	.b	57.1429	57.1429	2264	Early aggressive exercise for postoperative rehabilitation after discectomy [with consumer summary]	Danielsen JM, Johnsen R, Kibsgaard SK, Hellevik E	Spine 2000 Apr 15;25(8):1015-1020	1	1	1	1	0	0	1	1	1	1	1	8
10.1002/14651858.CD004057.pub3	8	Hagen EM, Eriksen HR, Ursin H. Does early intervention with a light mobilization program reduce long-term sick leave for low back pain?. Spine 2000;25:1973–6.	Hagen 2003	G	G	.b	R	R	G	.b	.b	.b	G	.b	.b	66.6667	66.6667	2265	Does early intervention with a light mobilization program reduce long-term sick leave for low back pain? [with consumer summary]	Hagen EM, Eriksen HR, Ursin H	Spine 2000 Aug 1;25(15):1973-1976	1	1	1	0	0	0	0	0	1	1	1	5
10.1002/14651858.CD006331.pub2	9	Feys HM, DeWeerdt WJ, Selz BE, Cox Steck GA, Spichiger R, Vereeck LE, et al. Effect of a therapeutic intervention for the hemiplegic upper limb in the acute phase after stroke: a single-blind, randomized, controlled multicenter trial. Stroke 1998;29(4):785–92.	Feys 1998	Y	Y	.b	.b	.b	.b	.b	.b	G	Y	G	G	50	100	2297	Effect of a therapeutic intervention for the hemiplegic upper limb in the acute phase after stroke: a single-blind, randomized, controlled multicenter trial	Feys HM, de Weerdt WJ, Selz BE, Cox Steck GA, Spichiger R, Vereeck LE, Putman KD, van Hoydonck GA	Stroke 1998 Apr;29(4):785-792	1	1	0	1	0	0	1	0	0	1	1	5
10.1002/14651858.CD003316.pub5	19	Duncan P, Richards L, Wallace D, Stoker-Yates J, Pohl P, Luchies C, et al. A randomized, controlled pilot study of a home-based exercise program for individuals with mild and moderate stroke. Stroke 1998;29(10):2055–60.	Duncan 1998	Y	Y	R	.b	.b	Y	.b	.b	.b	G	Y	Y	14.2857	85.7143	2302	A randomized, controlled pilot study of a home-based exercise program for individuals with mild and moderate stroke	Duncan P, Richards L, Wallace D, Stoker-Yates J, Pohl P, Luchies C, Ogle A, Studenski S	Stroke 1998 Oct;29(10):2055-2060	1	1	1	1	0	0	0	1	1	1	1	7
10.1002/14651858.CD001116.pub4	4	Cochrane LM, Clark CJ. Benefits and problems of a physical training programme for asthmatic patients. Thorax 1990 May;45(5):345-351	Cochrane 1990	Y	Y	.b	R	.b	Y	.b	.b	.b	Y	Y	Y	0	85.7143	2426	Benefits and problems of a physical training programme for asthmatic patients	Cochrane LM, Clark CJ	Thorax 1990 May;45(5):345-351	0	1	0	1	0	0	0	1	0	1	1	5
10.1002/14651858.CD006408.pub2	5	Kogstad. Cervicobrachialgi. Tidsskr Nor Laegeforen nr 1978;16(98):845–848.	Kogstad 1978	R	R	.b	R	R	R	.b	.b	.b	R	.b	.b	0	0	2438	Cervicobrachialgi. Et kontrollert forsook med konvensjonell behandling og manipulasjon (Cervicobrachialgia. A controlled trial with conventional therapy and manipulation) [Norwegian]	Kogstad OA, Karterud S, Gudmundsen J	Tidsskrift for den Norske Laegeforening 1978 Jun 10;98(16):845-848	1	1	0	0	0	0	0	1	1	1	0	4
10.1002/14651858.CD004251.pub5	16	Philipson T, Haagensen N, Laumann V, Nies M, Thorup K, Hansen TI. The effect of diadynamic current on chronic soft-tissue pain in the neck and shoulder girdle [Effekten af diadynamisk stroem pa kroniske bloeddelsmerter i nakke–skulderaget]. Ugeskrift for Laeger 1983;145:479–81.	Philipson 1983	Y	G	.b	G	G	R	.b	.b	.b	Y	Y	.b	42.8571	85.7143	2448	Effekten af diadynamisk strom pa kroniske bloddelssmerter i nakke-skulderaget (The effect of diadynamic current on chronic soft-tissue pain in the neck and shoulder girdle) [Danish]	Philipson T, Haagensen N, Laumann V, Nies M, Thorup K, Hansen TI	Ugeskrift for Laeger 1983 Feb 14;145(7):479-481	1	1	1	1	1	0	1	1	0	1	1	8
10.1002/14651858.CD010551.pub2	7	Hofbauer J, Preisinger F, Nurnberger N. The value of physical therapy in genuine female stress incontinence. [German]. Zeitschrift Fur Urologie Und Nephrologie 1990; 83(5):249–54.	Hofbauer 1990	Y	Y	R	.b	.b	Y	.b	.b	.b	Y	Y	.b	0	83.3333	2522	(The value of physical therapy in genuine female stress incontinence) [German]	Hofbauer J, Preisinger F, Nurnberger N	Zeitschrift fur Urologie Und Nephrologie 1990 May;83(5):249-254	1	1	0	1	0	0	0	1	0	1	1	5
10.1002/14651858.CD001822.pub3	9	Bendix T, Bendix A, Labriola M, Haestrup C, Ebbehoj N	Bendix 2000	G	Y	.b	R	R	G	.b	.b	.b	G	G	.b	57.1429	71.4286	2537	Functional restoration versus outpatient physical training in chronic low back pain. A randomized comparative study [with consumer summary]	Bendix T, Bendix A, Labriola M, Haestrup C, Ebbehoj N	Spine 2000 Oct 1;25(19):2494-2500	1	1	0	1	0	0	0	0	0	1	1	4
10.1002/14651858.CD010392.pub2	2	Calfas KJ, Sallis JF, Nichols JF, Sarkin JA, Johnson MF, Caparosa S, et al.Project GRAD: two-year outcomes of a randomized controlled physical activity intervention among young adults. Graduate Ready for Activity Daily. American Journal of Preventive Medicine 2000;18(1):28–37.	Caifas 2000	Y	Y	G	.b	.b	Y	.b	.b	.b	G	G	Y	42.8571	100	2539	Project GRAD: two-year outcomes of a randomized controlled physical activity intervention among young adults	Calfas KJ, Sallis JF, Nichols JF, Sarkin JA, Johnson MF, Caparosa S, Thompson S, Gehrman CA, Alcaraz JE	American Journal of Preventive Medicine 2000 Jan;18(1):28-37	1	1	0	1	0	0	0	1	0	1	1	5
10.1002/14651858.CD003316.pub5	60	Potempa K, Lopez M, Braun LT, Szidon JP, Fogg L, Tincknell T. Physiological outcomes of aerobic exercise training in hemiparetic stroke patients. Stroke 1995;26(1): 101–5.	Potempa 1995	Y	Y	R	.b	.b	Y	.b	.b	.b	G	Y	Y	14.2857	85.7143	2561	Physiological outcomes of aerobic exercise training in hemiparetic stroke patients	Potempa K, Lopez M, Braun LT, Szidon JP, Fogg L, Tincknell T	Stroke 1995 Jan;26(1):101-105	0	1	0	1	0	0	0	1	0	1	1	5
10.1002/14651858.CD004158.pub2	18	Provinciali L, Giattini A, Splendiani G, Logullo F. Usefulness of hand rehabilitation after carpal tunnel surgery. Muscle and Nerve 2000;23(2):211-6. [PUBMED: 10639613]	Provinciali 2000	Y	Y	.b	R	.b	.b	.b	G	.b	Y	R	G	28.5714	71.4286	2613	Usefulness of hand rehabilitation after carpal tunnel surgery	Provinciali L, Giattini A, Splendiani G, Logullo F	Muscle & Nerve 2000 Feb;23(2):211-216	0	1	1	1	0	0	1	0	0	1	0	5
10.1002/14651858.CD007130.pub2	31	Alternatives for cardiac rehabilitation patients unable to return to a hospital-based program Sparks KE, Shaw DK, Eddy D, Hanigosky P, Vantrese J Heart & Lung 1993 Jul-Aug;22(4):298-303	Sparks 1993	Y	Y	.b	.b	.b	Y	.b	.b	.b	G	G	.b	40	100	2619	Alternatives for cardiac rehabilitation patients unable to return to a hospital-based program	Sparks KE, Shaw DK, Eddy D, Hanigosky P, Vantrese J	Heart & Lung 1993 Jul-Aug;22(4):298-303	1	1	0	0	0	0	0	1	0	1	0	3
10.1002/14651858.CD009437.pub2	22	Strijbos JH, Postma DS, van Altena R, Gimeno F, Koeter GH. A comparison between an outpatient hospitalbased pulmonary rehabilitation program and a home-care pulmonary rehabilitation program in patients with COPD. A follow-up of 18 months. Chest 1996;109(2):366–72. [PUBMED: 8620707]	Strijbos 1996	Y	Y	R	.b	.b	Y	.b	.b	.b	G	G	.b	33.3333	83.3333	2625	A comparison between an outpatient hospital-based pulmonary rehabilitation program and a home-care pulmonary rehabilitation program in patients with COPD. A follow-up of 18 months	Strijbos JH, Postma DS, van Altena R, Gimeno F, Koeter GH	Chest 1996 Feb;109(2):366-372	1	1	0	1	0	0	0	1	0	1	1	5
10.1002/14651858.CD005106.pub4	17	Soderlund A, Lindberg P. Cognative behavioural components in physiotherapy management of chronic whiplash associated disorders (WAD) - a randomised group study. Physiotherapy Theory and Practice 2001;17:229–38.	Taimela 2000	G	G	.b	R	R	R	.b	.b	.b	G	Y	R	37.5	50	2629	Active treatment of chronic neck pain: a prospective randomized intervention [with consumer summary]	Taimela S, Takala EP, Asklof T, Seppala K, Parviainen S	Spine 2000 Apr 15;25(8):1021-1027	1	1	0	1	0	0	1	1	1	1	1	7
10.1002/14651858.CD005107.pub4	6	Soriano F, Rios R. Gallium Arsenide laser treatment of chronic low back pain: a prospective, randomized and double blind study. Laser Therapy 1998;10:175–80.	Soriano 1998	Y	Y	.b	G	G	R	.b	.b	.b	R	.b	.b	33.3333	66.6667	2631	Gallium arsenide laser treatment of chronic low back pain: a prospective, randomized and double blind study	Soriano F, Rios R	Laser Therapy 1998;10:175-180	0	1	0	1	1	1	1	0	0	1	1	7
10.1002/14651858.CD004871.pub4	11	Hanten WP, Olson SL, Butts NL, Nowicki AL. Effectiveness of a home program of ischemic pressure followed by sustained stretch for treatment of myofascial trigger points. Physical Therapy 2000;80:997–1003.	Hanten 2000	G	R	.b	R	R	R	.b	.b	.b	G	Y	.b	28.5714	42.8571	2635	Effectiveness of a home program of ischemic pressure followed by sustained stretch for treatment of myofascial trigger points	Hanten WP, Olson SL, Butts NL, Nowicki AL	Physical Therapy 2000 Oct;80(10):997-1003	0	1	0	1	0	0	0	1	0	1	1	5
10.1002/14651858.CD004057.pub3	18	Linton SJ, Andersson T. Can chronic disability be prevented? A randomized trial of a cognitive-behavior intervention and two forms of information for patients with spinal pain. Spine 2000;25:2825–31.	Linton 2000	G	Y	.b	R	R	Y	.b	.b	.b	G	.b	.b	33.3333	66.6667	2641	Can chronic disability be prevented? A randomized trial of a cognitive-behavior intervention and two forms of information for patients with spinal pain [with consumer summary]	Linton SJ, Andersson T	Spine 2000 Nov 1;25(21):2825-2831	1	1	1	1	0	0	0	1	1	1	1	7
10.1002/14651858.CD003010.pub5	10	Güvenol K, Tüzün Ç, Peker O, Goktay Y. A comparison of inverted spinal traction and conventional traction in the treatment of lumbar disc herniations. Physiotherapy Theory and Practice 2000;16:151–160.	Guvenol 2000	Y	Y	.b	R	R	Y	.b	.b	.b	G	G	.b	28.5714	71.4286	2663	A comparison of inverted spinal traction and conventional traction in the treatment of lumbar disc herniations	Guvenol K, Tuzun C, Peker O, Goktay Y	Physiotherapy Theory and Practice 2000;16(3):151-160	0	1	0	1	0	0	0	1	0	1	1	5
10.1002/14651858.CD003316.pub5	5	Bateman A, Culpan FJ, Pickering AD, Powell JH, Scott OM, Greenwood RJ. The effect of aerobic training on rehabilitation outcomes after recent severe brain injury: a randomized controlled evaluation. Archives of Physical Medicine and Rehabilitation 2001;82(2):174–82.	Bateman 2001	G	G	R	.b	.b	G	.b	.b	.b	R	Y	Y	42.8571	71.4286	2667	The effect of aerobic training on rehabilitation outcomes after recent severe brain injury: a randomized controlled evaluation	Bateman A, Culpan FJ, Pickering AD, Powell JH, Scott OM, Greenwood RJ	Archives of Physical Medicine and Rehabilitation 2001 Feb;82(2):174-182	1	1	1	1	0	0	1	0	1	1	1	7
10.1002/14651858.CD003007.pub2	4	Dolan P, Greenfield K, Nelson RJ, Nelson IW. Can exercise therapy improve the outcome of microdiscectomy? [with consumer summary]. Spine 2000 Jun 15;25(12):1523-1532	Dolan 2000	G	G	.b	R	R	R	.b	.b	.b	G	G	.b	57.1429	57.1429	2683	Can exercise therapy improve the outcome of microdiscectomy? [with consumer summary]	Dolan P, Greenfield K, Nelson RJ, Nelson IW	Spine 2000 Jun 15;25(12):1523-1532	0	1	1	1	0	0	0	1	0	1	1	6
10.1002/14651858.CD008579.pub2	1	Emami A, Petren-Mallmin M, Larsson S. No effect of lowintensity ultrasound on healing time of intramedullary fixed tibial fractures. Journal of Orthopaedic Trauma 1999;13(4): 252–7.	Emami 1999	Y	Y	.b	.b	.b	.b	.b	.b	G	Y	Y	G	33.3333	100	2686	No effect of low-intensity ultrasound on healing time of intramedullary fixed tibial fractures	Emami A, Petren-Mallmin M, Larsson S	Journal of Orthopaedic Trauma 1999 May;13(4):252-257	1	1	0	1	1	1	1	1	1	1	1	9
10.1002/14651858.CD004376.pub3	40	Peloquin L, Bravo G, Gauthier P, Lacombe G, Billiard J-S. Effects of a cross-training exercise program in persons with osteoarthritis of the knee. A randomized controlled trial. Journal of Clinical Rheumatology 1999;5:126–36.	Peloquin 1999	G	Y	R	.b	.b	.b	R	G	.b	R	Y	.b	28.5714	57.1429	2724	Effects of a cross-training exercise program in persons with osteoarthritis of the knee. A randomized controlled trial	Peloquin L, Bravo G, Gauthier P, Lacombe G, Billiard J-S	Journal of Clinical Rheumatology 1999 Jun;5(3):126-136	1	1	0	1	0	0	1	1	0	1	1	6
10.1002/14651858.CD003793.pub2	39	Wedenberg K, Moen B, Norling A. A prospective randomized study comparing acupuncture with physiotherapy for low-back and pelvic pain in pregnancy. Acta Obstetricia et Gynecologica Scandinavica 2000;79:331–5.	Wedenberg 2000	Y	G	R	.b	.b	Y	.b	.b	.b	R	R	R	14.2857	42.8571	2764	A prospective randomized study comparing acupuncture with physiotherapy for low-back and pelvic pain in pregnancy	Wedenberg K, Moen B, Norling A	Acta Obstetricia et Gynecologica Scandinavica 2000 May;79(5):331-335	0	1	1	1	0	0	0	0	0	1	0	4
10.1002/14651858.CD010118.pub2	10	Weiner P, Zeidan F, Zamir D, Pelled B, Waizman J, Beckerman M, Weiner M. Prophylactic inspiratory muscle training in patients undergoing coronary artery bypass graft. World Journal of Surgery 1998 May;22(5):427-431	Winer 1998	Y	Y	Y	.b	.b	Y	.b	.b	.b	G	G	.b	33.3333	100	2765	Prophylactic inspiratory muscle training in patients undergoing coronary artery bypass graft	Weiner P, Zeidan F, Zamir D, Pelled B, Waizman J, Beckerman M, Weiner M	World Journal of Surgery 1998 May;22(5):427-431	0	1	0	1	0	0	0	0	0	1	1	4
10.1002/14651858.CD003907.pub4	10	Wiesinger GF, Quittan M, Aringer M, Seeber A, Volc- Platzer B, Smolen J, et al.Improvement of physical fitness and muscle strength in polymyositis/dermatomyositis patients by a training programme. British Journal of Rheumatology 1998;37(2):196–200	Wiesinger 1998a	Y	Y	.b	.b	.b	.b	.b	.b	Y	G	R	G	33.3333	83.3333	2767	Improvement of physical fitness and muscle strength in polymyositis/dermatomyositis patients by a training programme	Wiesinger GF, Quittan M, Aringer M, Seeber A, Volc-Platzer B, Smolen J, Graninger W	British Journal of Rheumatology 1998 Feb;37(2):196-200	0	1	0	1	0	0	1	1	0	1	1	6
10.1002/14651858.CD004871.pub4	12	Irnich D, Behrens N, Molzen H. Randomized trial of acupuncture compared with conventional massage and “sham” laser acupuncture for treatment of chronic neck pain. BMJ 2001;322(7302):1574–8. [: CO2002]	Irnch 2001	G	Y	.b	G	G	R	.b	.b	.b	G	Y	.b	57.1429	85.7143	2813	Randomised trial of acupuncture compared with conventional massage and "sham" laser acupuncture for treatment of chronic neck pain [with consumer summary]	Irnich D, Behrens N, Molzen H, Konig A, Gleditsch J, Krauss M, Natalis M, Senn E, Beyer A, Schops P	BMJ 2001 Jun 30;322(7302):1574-1578	1	1	0	1	0	0	1	1	1	1	1	7
10.1002/14651858.CD003010.pub5	4	Bihaug O. [Autotraksjon for ischialgpasienter: en kontollert sammenlikning mellom effekten av Auto–traksjon–B og isometriske ovelser ad modum Hume endall og enkins]. Fysioterapeuten 1978;45:377–9.	Bihaug 1978	G	Y	.b	R	R	G	.b	.b	.b	G	Y	.b	42.8571	71.4286	2829	Autotraksjon for ischialgipasienter [Norwegian]	Bihaug O	Fysioterapeuten 1978 Oct;(45):377-379	1	1	1	0	0	0	1	1	1	1	0	6
10.1002/14651858.CD003010.pub5	32	Walker L, Svenkerud T, Weber H. [Traksjonbehandling ved lumbago–ischias: en kontrollert undersolske med Spina-trac]. Fysioterapeuten 1982;49:161-3, 177.	Walker 1982	G	Y	.b	G	R	G	.b	.b	.b	Y	Y	.b	42.8571	85.7143	2835	Traksjonsbehandling ved lumbago-ischias [Norwegian]	Walker L, Svenkerud T, Weber H	Fysioterapeuten 1982 Apr;49:161-163,177	1	1	0	1	1	0	1	1	1	1	0	7
10.1002/14651858.CD009252	35	Smidt N, te Giffel MA, Gerards-Last TM, de Vet HC. Effectiveness of myofeedback for women with stress incontinence. Nederlands Tijdschrift Fysiotherapie 1997;107 (5):121–7.	Smidt 1997	G	Y	.b	.b	.b	Y	.b	.b	.b	G	G	Y	50	100	2839	Effectiviteit van myofeedback bij vrouwen met streeincontinentie [Dutch]	Smidt N, Giffel MAB, Gerards-Last TMAJ, de Vet HCW	Nederlands Tijdschrift voor Fysiotherapie [Dutch Journal of Physical Therapy] 1997 Sep;107(5):121-127	1	1	0	1	0	0	0	0	1	1	1	5
10.1002/14651858.CD001256.pub2	24	Pope RP, Herbert RD, Kirwan JD, Graham BJ. A randomized trial of preexercise stretching for prevention of lower-limb injury. Medicine and Science in Sports and Exercise 2000;32(2):271–7. [MEDLINE: 10694106]	Pope 2000	Y	G	.b	.b	.b	.b	.b	.b	Y	G	.b	.b	50	100	2850	A randomized trial of preexercise stretching for prevention of lower-limb injury	Pope RP, Herbert RD, Kirwan JD, Graham BJ	Medicine and Science in Sports and Exercise 2000 Feb;32(2):271-277	1	1	0	0	0	0	1	0	1	1	1	5
10.1002/14651858.CD005958.pub3	18	Yassi A, Cooper JE, Tate RB, Gerlach S, Muir M, Trottier J, et al. A randomized controlled trial to prevent patient lift and transfer injuries of health care workers. Spine 2001;26 (16):1739–46.	Yassi 2001	Y	Y	.b	R	R	G	.b	.b	.b	G	G	.b	42.8571	71.4286	2853	A randomized controlled trial to prevent patient lift and transfer injuries of health care workers	Yassi A, Cooper JE, Tate RB, Gerlach S, Muir M, Trottier J, Massey K	Spine 2001 Aug 15;26(16):1739-1746	1	1	0	1	0	0	0	1	0	1	1	5
10.1002/14651858.CD010118.pub2	1	Arthur HM, Daniels C, McKelvie R, Hirsh J, Rush B. Effect of a preoperative intervention on preoperative and postoperative outcomes in low-risk patients awaiting elective coronary artery bypass graft surgery. A randomized, controlled trial. Annals of Internal Medicine 2000 Aug 15;133(4):253-262	Arthur 2000	G	G	R	.b	.b	G	.b	.b	.b	G	G	.b	83.3333	83.3333	2894	Effect of a preoperative intervention on preoperative and postoperative outcomes in low-risk patients awaiting elective coronary artery bypass graft surgery. A randomized, controlled trial	Arthur HM, Daniels C, McKelvie R, Hirsh J, Rush B	Annals of Internal Medicine 2000 Aug 15;133(4):253-262	1	1	1	1	0	0	1	1	0	1	1	7
10.1002/14651858.CD000333.pub2	1	Bemben DA, Fetters NL, Bemben MG, Nabavi N, Koh ET. Musculoskeletal responses to high- and low-intensity resistance training in early postmenopausal women. Medicine and Science in Sports and Exercise 2000;32(11): 1949–57.	Bemben 2000	Y	Y	.b	R	.b	Y	.b	.b	.b	R	Y	G	14.2857	71.4286	2910	Musculoskeletal responses to high- and low-intensity resistance training in early postmenopausal women	Bemben DA, Fetters NL, Bemben MG, Nabavi N, Koh ET	Medicine and Science in Sports and Exercise 2000 Nov;32(11):1949-1957	1	1	0	1	0	0	0	0	0	1	1	4
10.1002/14651858.CD005381.pub4	2	Blumenthal JA, Emery CF, Madden DJ, George LK, Coleman RE, Riddle MW, et al. Cardiovascular and behavioral effects of aerobic exercise training in healthy older men and women. Journal of Gerontology 1989;44(5): M147–57.	Blumenthal 1989	Y	Y	.b	R	G	Y	.b	.b	.b	R	R	G	25	62.5	2920	Cardiovascular and behavioral effects of aerobic exercise training in healthy older men and women	Blumenthal JA, Emery CF, Madden DJ, George LK, Coleman RE, Riddle MW, McKee DC, Reasoner J, Williams RS	Journal of Gerontology 1989 Sep;44(5):M147-M157	1	1	0	1	0	0	0	1	0	1	1	5
10.1002/14651858.CD004366.pub6	2	Blumenthal JA, Babyak MA, Moore KA, Craighead WE, Herman S, Khatri P, Waugh R, Napolitano MA, Forman LM, Appelbaum M, Doraiswamy PM, Krishnan KR. Effects of exercise training on older patients with major depression. Arch Intern Med. 1999 Oct 25;159(19):2349-56.	Blumenthal 1999	Y	G	.b	Y	Y	G	.b	.b	.b	G	G	Y	50	100	2923	Effects of exercise training on older patients with major depression	Blumenthal JA, Babyak MA, Moore KA, Craighead WE, Herman S, Khatri P, Waugh R, Napolitano MA, Forman LM, Appelbaum M, Doraiswamy PM, Krishnan KR	Archives of Internal Medicine 1999 Oct 25;159(19):2349-2356	1	1	0	1	0	0	1	0	1	1	1	6
10.1002/14651858.CD007130.pub2	6	Carlson JJ, Johnson JA, Franklin BA, VanderLaan RL. Program participation, exercise adherence, cardiovascular outcomes, and program cost of traditional versus modified cardiac rehabilitation. American Journal of Cardiology 2000; 86(1):17–23.	Carlson 2000	Y	Y	.b	.b	.b	Y	.b	.b	.b	R	G	.b	20	80	2946	Program participation, exercise adherence, cardiovascular outcomes, and program cost of traditional versus modified cardiac rehabilitation	Carlson JJ, Johnson JA, Franklin BA, VanderLaan RL	The American Journal of Cardiology 2000 Jul 1;86(1):17-23	1	1	0	1	0	0	0	0	0	1	1	4
10.1002/14651858.CD004057.pub3	4	Cherkin DC, Eisenberg D, Sherman KJ, Barlow W, Kaptchuk TJ, Street J, et al. Randomized trial comparing traditional Chinese medical acupuncture, therapeutic massage, and self-care education for chronic low back pain. Arch Intern Med 2001;161:1081–8.	Cherkin 2001	G	R	.b	R	R	G	.b	.b	.b	G	.b	.b	50	50	2948	Randomized trial comparing traditional Chinese medical acupuncture, therapeutic massage, and self-care education for chronic low back pain	Cherkin DC, Eisenberg D, Sherman KJ, Barlow W, Kaptchuk TJ, Street J, Deyo RA	Archives of Internal Medicine 2001 Apr 23;161(8):1081-1088	1	1	0	1	0	0	1	1	1	1	1	7
10.1002/14651858.CD006058.pub3	2	Craven JL, Evans GA, Davenport PJ, Williams RH. The evaluation of the incentive spirometer in the management of postoperative pulmonary complications. The British Journal of Surgery 1974;61:793–7. [MEDLINE: 4416262]	Craven 1974	Y	Y	Y	.b	.b	Y	.b	.b	.b	Y	G	Y	14.2857	100	2952	The evaluation of the incentive spirometer in the management of postoperative pulmonary complications	Craven JL, Evans GA, Davenport PJ, Williams RH	The British Journal of Surgery 1974 Oct;61(10):793-797	1	1	0	1	0	0	0	1	0	1	1	5
10.1002/14651858.CD009899	8	Davis PT, Hulbert JR, Kassak KM, Meyer JJ. Comparative efficacy of conservative medical and chiropractic treatments for carpal tunnel syndrome: a randomized clinical trial. Journal of Manipulative and Physiological Therapeutics 1998; 21(5):317–26	Davis 1998	G	G	R	.b	.b	G	.b	.b	.b	R	G	G	71.4286	71.4286	2954	Comparative efficacy of conservative medical and chiropractic treatments for carpal tunnel syndrome: a randomized clinical trail	Davis PT, Hulbert JR, Kassak KM, Meyer JJ	Journal of Manipulative and Physiological Therapeutics 1998 Jun;21(5):317-326	1	1	1	1	0	0	1	0	0	1	1	6
10.1002/14651858.CD001843.pub4	22	Early post-prostatectomy pelvic floor biofeedback Franke JJ, Gilbert WB, Grier J, Koch MO, Shyr Y, Smith JA Jr The Journal of Urology 2000 Jan;163(1):191-193	Franke 1998	Y	Y	.b	R	Y	Y	.b	.b	.b	Y	Y	.b	0	85.7143	2969	Early post-prostatectomy pelvic floor biofeedback	Franke JJ, Gilbert WB, Grier J, Koch MO, Shyr Y, Smith JA Jr	The Journal of Urology 2000 Jan;163(1):191-193	1	1	0	1	0	0	0	0	0	1	1	4
10.1002/14651858.CD004376.pub3	16	Fransen M, Crosbie J, Edmonds J. Physical therapy is effective for patients with osteoarthritis of the knee: a randomized controlled trial. Journal of Rheumatology 2001; 28:156–64.	Fransen 2001	G	G	R	.b	.b	.b	R	G	.b	G	Y	.b	57.1429	71.4286	2970	Physical therapy is effective for patients with osteoarthritis of the knee: a randomized controlled clinical trial	Fransen M, Crosbie J, Edmonds J	The Journal of Rheumatology 2001 Jan;28(1):156-164	1	1	1	1	0	0	0	1	1	1	1	7
10.1002/14651858.CD010003	10	Garfinkel MS, Singhal A, Katz WA, Allan DA, Reshetar R, Schumacher HR Jr. Yoga-based intervention for carpal tunnel syndrome: a randomized trial. JAMA 1998;280(18): 1601–3. [PUBMED: 9820263]	Garfinkel 1998	Y	Y	R	.b	.b	R	.b	.b	.b	R	R	G	14.2857	42.8571	2972	Yoga-based intervention for carpal tunnel syndrome: a randomized trial	Garfinkel MS, Singhal A, Katz WA, Allan DA, Reshetar R, Schumacher HR Jr	JAMA 1998 Nov 11;280(18):1601-1603	1	1	1	1	0	0	1	0	0	1	1	6	10.1002/14651858.CD009899	10	Garfinkel MS, Singhal A, Katz WA, Allan DA, Reshetar R, Schumacher HR Jr. Yoga-based intervention for carpal tunnel syndrome: a randomized trial. JAMA 1998;280(18): 1601–3.	Garfinkel 1998	Y	Y	R	.b	.b	R	.b	.b	.b	R	R	G
10.1002/14651858.CD007471.pub2	17	Glazener CM, Herbison GP, Wilson PD, MacArthur C, Lang GD, Gee H, et al.Conservative management of persistent postnatal urinary and faecal incontinence: a randomised controlled trial [Extended electronic version]. BMJ 2001;323:1–5.	Glazener 2001	G	Y	R	.b	.b	G	.b	.b	.b	R	.b	.b	40	60	2976	Conservative management of persistent postnatal urinary and faecal incontinence: randomised controlled trial [with consumer summary]	Glazener CM, Herbison GP, Wilson PD, MacArthur C, Lang GD, Gee H, Grant AM	BMJ 2001 Sep 15;323(7313):593-596	1	1	1	1	0	0	0	0	1	1	1	6
10.1002/14651858.CD009437.pub2	13	Güell R, Casan P, Belda J, Sangenis M, Morante F, Guyatt GH, et al.Long-term effects of outpatient rehabilitation of COPD: A randomized trial. Chest 2000;117(4):976–83. [PUBMED: 10767227]	Guell 2000	Y	R	R	.b	.b	G	.b	.b	.b	G	G	.b	50	66.6667	2987	Long-term effects of outpatient rehabilitation of COPD: a randomized trial	Guell R, Casan P, Belda J, Sangenis M, Morante F, Guyatt GH, Sanchis J	Chest 2000 Apr;117(4):976-983	1	1	0	1	0	0	1	1	0	1	1	6
10.1002/14651858.CD006555.pub2	5	Hides JA, Jull GA, Richardson CA. Long-term effects of specific stabilizing exercises for first-episode low back pain. Spine 2001;26(11):E243–8	Hides 2001	G	G	.b	.b	.b	R	.b	.b	.b	G	.b	.b	75	75	3003	Long-term effects of specific stabilizing exercises for first-episode low back pain [with consumer summary]	Hides JA, Jull GA, Richardson CA	Spine 2001 Jun 1;26(11):E243-E248	1	1	0	1	0	0	1	1	0	1	1	6
10.1002/14651858.CD005106.pub4	9	Horneij E, Hemborg B, Jensen I, Ekdahl C. No significant differences between intervention programmes on neck, shoulder and low back pain: A prospective randomized study among home-care personnel. Journal of Rehabilitation Medicine 2001;33:170–6. [: CO2002]	Homeij 2001	Y	Y	.b	R	R	G	.b	.b	.b	R	Y	Y	12.5	62.5	3006	No significant differences between intervention programmes on neck, shoulder and low back pain: a prospective randomized study among home-care personnel	Horneij E, Hemborg B, Jensen I, Ekdahl C	Journal of Rehabilitation Medicine 2001 Jul;33(4):170-176	1	1	0	0	0	0	0	0	1	1	1	4
10.1002/14651858.CD001822.pub3	16	Jensen IB, Bergstrom G, Ljungquist T, Bodin L, Nygren AL. A randomized controlled component analysis of a behavioral medicine rehabilitation program for chronic spinal pain: are the effects dependent on gender?. Pain 2001 Mar;91(1-2):65-78	Jensen 2001	G	G	.b	R	R	G	.b	.b	.b	G	G	.b	71.4286	71.4286	3010	A randomized controlled component analysis of a behavioral medicine rehabilitation program for chronic spinal pain: are the effects dependent on gender?	Jensen IB, Bergstrom G, Ljungquist T, Bodin L, Nygren AL	Pain 2001 Mar;91(1-2):65-78	1	1	1	1	0	0	0	1	1	1	1	7
10.1002/14651858.CD006058.pub3	6	Jung R,Wight J, Nusser R, Rosoff L. Comparison of three methods of respiratory care following upper abdominal surgery. Chest 1980;78(1):31–5.	Jung 1980	G	Y	Y	.b	.b	Y	.b	.b	.b	Y	G	Y	28.5714	100	3014	Comparison of three methods of respiratory care following upper abdominal surgery	Jung R, Wight J, Nusser R, Rosoff L	Chest 1980 Jul;78(1):31-35	0	1	0	1	0	0	0	0	0	1	1	4
10.1002/14651858.CD004294.pub3	31	Lang EM, Nelson DL, Bush MA. Comparison of performance in materials-based occupation, imagery-based occupation, and rote exercise in nursing home residents. American Journal of Occupational Therapy 1992;46(7): 607–11.	Lang 1992	Y	Y	Y	.b	.b	.b	.a	.a	.b	G	Y	G	33.3333	100	3031	Comparison of performance in materials-based occupation, imagery-based occupation, and rote exercise in nursing home residents	Lang EM, Nelson DL, Bush MA	The American Journal of Occupational Therapy 1992 Jul;46(7):607-611	1	1	0	0	0	0	0	1	0	1	1	4
10.1002/14651858CD008507.pub2	3	Liaw MY, Lin MC, Cheng PT, Wong MK, Tang FT. Resistive inspiratory muscle training: its effectiveness in patients with acute complete cervical cord injury. Archives of Physical Medicine and Rehabilitation 2000;81(6):752–6.	Liaw 2000	G	Y	.b	.b	.b	.b	.b	.b	Y	R	G	.b	40	80	3034	Resistive inspiratory muscle training: its effectiveness in patients with acute complete cervical cord injury	Liaw MY, Lin MC, Cheng PT, Wong MK, Tang FT	Archives of Physical Medicine and Rehabilitation 2000 Jun;81(6):752-756	1	1	0	1	0	0	0	0	0	1	1	4
10.1002/14651858.CD006058.pub3	8	Lyager S, Wernberg M, Rajani N, Boggild-Madsen B, Nielsen L, Nielsen HC, et al. Can postoperative pulmonary conditions be improved by treatment with the Bartlett- Edwards incentive spirometer after upper abdominal surgery?. Acta Anaesthesiologica Scandinavica 1979;23(4): 312–9.	Lyager 1979	Y	Y	Y	.b	.b	Y	.b	.b	.b	G	G	Y	28.5714	100	3043	Can postoperative pulmonary conditions be improved by treatment with the Bartlett-Edwards incentive spirometer after upper abdominal surgery?	Lyager S, Wernberg M, Rajani N, Boggild-Madsen B, Nielsen L, Nielsen HC, Andersen M, Moller J, Silberschmid M	Acta Anaesthesiologica Scandinavica 1979 Aug;23(4):312-319	1	1	0	1	0	0	0	1	0	1	1	5
10.1002/14651858.CD001843.pub4	79	Porru D, Campus G, Caria A, Madeddu, Cucchi A, Rovereto B, et al.Impact of early pelvic floor rehabilitation after transurethral resection of the prostate. Neurourology and Urodynamics 2001;20:53–9.	Porru 2001	Y	Y	.b	R	G	Y	.b	.b	.b	Y	G	.b	28.5714	85.7143	3055	Impact of early pelvic floor rehabilitation after transurethral resection of the prostate	Porru D, Campus G, Caria A, Madeddu G, Cucchi A, Rovereto B, Scarpa RM, Pili P, Usai E	Neurourology and Urodynamics 2001;20(1):53-59	1	1	0	1	0	0	1	1	0	1	1	6
10.1002/14651858.CD001027.pub2	26	Prins JB, Bleijenberg G, Bazelmans E, Elving LD, de Boo TM, Severens JL, et al. Cognitive behaviour therapy for chronic fatigue syndrome: a multicentre randomised controlled trial. Lancet 2001;357:841–7.	Prins 2001	Y	G	.b	.b	.b	.b	.b	.b	Y	R	Y	R	16.6667	66.6667	3056	Cognitive behaviour therapy for chronic fatigue syndrome: a multicentre randomised controlled trial	Prins JB, Bleijenberg G, Bazelmans E, Elving LD, de Boo TM, Severens JL, van der Wilt GJ, Spinhoven P, van der Meer JW	Lancet 2001 Mar 17;357(9259):841-847	1	1	1	1	0	0	0	0	1	1	1	6
10.1002/14651858.CD004249.pub4	58	van Schalkwyk R, Parkin-Smith GF. A clinical trial investigating the possible effect of the supine cervical rotatory manipulation and the supine lateral break manipulation in the treatment of mechanical neck pain: a pilot study. Journal of Manipulative and Physiological Therapeutics 2000;23(5):324–31.	van Schalkwyk 2000	G	Y	.b	R	R	R	.b	.b	.b	Y	Y	.b	14.2857	57.1429	3076	A clinical trial investigating the possible effect of the supine cervical rotatory manipulation and the supine lateral break manipulation in the treatment of mechanical neck pain: a pilot study	van Schalkwyk R, Parkin-Smith GF	Journal of Manipulative and Physiological Therapeutics 2000 Jun;23(5):324-331	1	1	0	1	0	0	0	0	0	1	1	4
10.1002/14651858.CD007911.pub2	12	Webb JM, Williams D, Ivory JP, Day S, Williamson DM. The use of cold compression dressings after total knee replacement: a randomized controlled trial. Orthopedics 1998;21(1):59–61.	Webb 1998	Y	Y	.b	.b	.b	.b	.b	.b	Y	G	Y	.b	20	100	3079	The use of cold compression dressings after total knee replacement: a randomized controlled trial	Webb JM, Williams D, Ivory JP, Day S, Williamson DM	Orthopedics 1998 Jan;21(1):59-61	1	1	1	0	0	0	1	0	0	1	1	5
10.1002/14651858.CD004249.pub4	60	Wood TG, Colloca CJ, Matthews R. A pilot randomized clinical trial on the relative effect of instrumental (MFMA) versus manual (HVLA) manipulation in the treatment of cervical spine dysfunction. Journal of Manipulative and Physiological Therapeutics 2001;24(4):260–71.	Wood 2001	G	Y	.b	R	R	R	.b	.b	.b	Y	Y	.b	14.2857	57.1429	3080	A pilot randomized clinical trial on the relative effect of instrumental (MFMA) versus manual (HVLA) manipulation in the treatment of cervical spine dysfunction	Wood TG, Colloca CJ, Matthews R	Journal of Manipulative and Physiological Therapeutics 2001 May;24(4):260-271	1	1	1	1	0	0	0	1	0	1	1	6
10.1002/14651858.CD004057.pub3	19	Little P, Roberts L, Blowers H, et al. Should we give detailed advice and information booklets to patients with back pain? A randomized controlled factorial trial of a self-management booklet and doctor advice to take exercise for back pain. Spine 2001;26:2065–72.	Little 2001	G	G	.b	R	R	G	.b	.b	.b	R	.b	.b	50	50	3097	Should we give detailed advice and information booklets to patients with back pain? A randomized controlled factorial trial of a self-management booklet and doctor advice to take exercise for back pain [with consumer summary]	Little P, Roberts L, Bolwers H, Garwood J, Cantrell T, Langridge J, Chapman J	Spine 2001 Oct 1;26(19):2065-2072	1	1	1	1	0	0	1	0	0	1	1	6
10.1002/14651858.CD001116.pub4	24	van Veldhoven NHMJ, Vermeer A, Bogaard JM, Hessels MGP, Wijnroks L, Colland VT, van Essen-Zandvliet EEM. Children with asthma and physical exercise: effects of an exercise programme [with consumer summary]. Clinical Rehabilitation 2001 Aug;15(4):360-370	Van Veldhoven 2001	Y	Y	.b	R	.b	Y	.b	.b	.b	G	Y	Y	14.2857	85.7143	3125	Children with asthma and physical exercise: effects of an exercise programme [with consumer summary]	van Veldhoven NHMJ, Vermeer A, Bogaard JM, Hessels MGP, Wijnroks L, Colland VT, van Essen-Zandvliet EEM	Clinical Rehabilitation 2001 Aug;15(4):360-370	1	1	0	1	0	0	0	1	0	1	1	5
10.1002/14651858.CD001277.pub3	2	Fluge T, Ritcher H, Fabel H, Zysno E, Wehner E, Wagner IUF. Long term effects of breathing exercises and yoga in patients with asthma. [Langzeiteffekte von Atemgymnastik und Yoga bei Patienten mit Asthma Bronchiale]. Pneumologie 1994;48:485–90.	Fluge 1994	Y	Y	Y	.b	.b	Y	.b	.b	.b	G	R	Y	14.2857	85.7143	3141	(Long-term effects of breathing exercises and yoga in patients with bronchial asthma) [German]	Fluge T, Richter J, Fabel H, Zysno E, Weller E, Wagner TO	Pneumologie 1994 Jul;48(7):484-490	1	1	0	1	0	0	0	1	0	1	1	5
10.1002/14651858.CD007911.pub2	1	Albrecht S. le Blond R. Kohler V. Cordis R. Gill C. Kleihues H. Schluter S. NoackW. Cryotherapy as analgesic technique in direct, postoperative treatment following elective joint replacement. Zeitschrift fur Orthopadie und Ihre Grenzgebiete 1997;135(1):45–51.	Albrecht 1997	Y	Y	.b	.b	.b	.b	.b	.b	R	G	Y	.b	20	80	3143	(Cryotherapy as an analgetic technique in direct postoperative management of elective joint replacement) [German]	Albrecht S, Le Blond R, Kohler V, Cordis R, Gill C, Kleihues H, Schluter S, Noack W	Zeitschrift fur Orthopadie und Ihre Grenzgebiete 1997;135(1):45-51	1	1	0	1	0	0	0	1	0	1	1	5
10.1002/14651858.CD004260.pub3	14	MacDonald SJ, Bourne RB, Rorabeck CH, McCalden RW, Kramer J, Vaz M. Prospective randomized clinical trial of continuous passive motion after total knee arthroplasty. Clinical Orthopaedics and Related Research 2000;380:30–5.	MacDonald 2000	G	G	.b	R	R	G	.b	.b	.b	Y	R	G	50	62.5	3171	Prospective randomized clinical trial of continuous passive motion after total knee arthroplasty	MacDonald SJ, Bourne RB, Rorabeck CH, McCalden RW, Kramer J, Vaz M	Clinical Orthopaedics and Related Research 2000 Nov;(380):30-35	1	1	0	1	0	0	1	0	0	1	1	5
10.1002/14651858.CD009601.pub2	9	Oztas O, Turan B, Bora I, Karakaya MK. Ultrasound therapy effect in carpal tunnel syndrome. Archives of Physical Medicine & Rehabilitation 1998;79(12):1540–4. [PUBMED: 9862296]	Oztas 1998	Y	Y	G	.b	.b	R	.b	.b	.b	Y	Y	G	28.5714	85.7143	3195	Ultrasound therapy effect in carpal tunnel syndrome	Oztas O, Turan B, Bora I, Karakaya MK	Archives of Physical Medicine and Rehabilitation 1998 Dec;79(12):1540-1544	0	1	0	0	1	0	0	0	0	1	1	4
10.1002/14651858.CD005381.pub4	11	Panton LB, Graves JE, Pollock ML, Hagberg JM, Chen W. Effect of resistance training on fractionated reaction time and speed of movement. Journal of Gerontology 1990;45(1): M26–31.	Panton 1990	Y	Y	.b	R	G	G	.b	.b	.b	R	Y	G	37.5	75	3197	Effect of aerobic and resistance training on fractionated reaction time and speed of movement	Panton LB, Graves JE, Pollock ML, Hagberg JM, Chen W	Journal of Gerontology 1990 Jan;45(1):M26-M31	1	1	0	1	0	0	0	1	0	1	1	5
10.1002/14651858.CD009448.pub2	3	Schneiderman-Walker J, Pollock SL, Corey M, Wilkes DD, Canny GJ, Pedder L, et al.A randomized controlled trial of a 3-year home exercise program in cystic fibrosis. Journal of Pediatrics 2000;136(3):304–10.	Schneiderman-Walker 2000	G	Y	Y	.b	.b	Y	.b	.b	.b	Y	Y	G	28.5714	100	3208	A randomized controlled trial of a 3-year home exercise program in cystic fibrosis	Schneiderman-Walker J, Pollock SL, Corey M, Wilkes DD, Canny GJ, Pedder L, Reisman JJ	The Journal of Pediatrics 2000 Mar;136(3):304-310	1	1	0	1	0	0	0	1	1	1	1	6
10.1002/14651858.CD003792.pub2	4	Weiner P, Berar-Yanay N, Davidovich A, Magadle R, Weiner M. Specific inspiratory muscle training in patients with mild asthma with high consumption of inhaled beta (2)-agonists. Chest 2000;117(3):722–7.	Weiner 2000	Y	Y	G	.b	.b	G	.b	.b	.b	G	Y	Y	42.8571	100	3215	Specific inspiratory muscle training in patients with mild asthma with high consumption of inhaled beta2-agonists	Weiner P, Berar-Yanay N, Davidovich A, Magadle R, Weiner M	Chest 2000 Mar;117(3):722-727	1	1	0	1	0	0	1	1	0	1	1	6
10.1002/14651858.CD003010.pub5	26	Sherry E, Kitchener P, Smart R. A prospective randomized controlled study of VAX=D and TENS for the treatment of chronic low back pain. Neurological Research 2001;23: 780–4.	Sherry 2001	Y	Y	.b	R	R	R	.b	.b	.b	G	G	.b	28.5714	57.1429	3222	A prospective randomized controlled study of VAX-D and TENS for the treatment of chronic low back pain	Sherry E, Kitchener P, Smart R	Neurological Research 2001;23(7):780-784	1	1	0	1	0	0	0	1	0	1	1	5
10.1002/14651858.CD005381.pub4	1	Bakken RC, Carey JR, Di Fabio RP, Erlandson TJ, Hake JL, Intihar TW. Effect of aerobic exercise on tracking performance in elderly people: a pilot study. Physical Therapy 2001;81(12):1870–9.	Bakken 2001	Y	Y	.b	R	G	G	.b	.b	.b	R	Y	G	37.5	75	3316	Effect of aerobic exercise on tracking performance in elderly people: a pilot study	Bakken RC, Carey JR, di Fabio RP, Erlandson TJ, Hake JL, Intihar TW	Physical Therapy 2001 Dec;81(12):1870-1879	1	1	0	0	0	0	1	0	0	1	1	4
10.1002/14651858.CD001256.pub2	2	BenGal S, Lowe J, Mann G, Finsterbush A, Matan Y. The role of the knee brace in the prevention of anterior knee pain syndrome. American Journal of Sports Medicine 1997; 25(1):118–22. [MEDLINE: 9006705]	BenGal 1997	Y	Y	.b	.b	.b	.b	.b	.b	G	R	.b	.b	25	75	3328	The role of the knee brace in the prevention of anterior knee pain syndrome	BenGal S, Lowe J, Mann G, Finsterbush A, Matan Y	The American Journal of Sports Medicine 1997 Jan-Feb;25(1):118-122	0	1	0	0	0	0	1	0	0	1	1	4
10.1002/14651858.CD003007.pub2	25	Scrimshaw SV, Maher CG. Scrimshaw SV, Maher CG. Randomized controlled trial of neural mobilization after spinal surgery [with consumer summary]. Spine 2001 Dec 15;26(24):2647-2652	Scrimshaw 2001	G	Y	.b	R	R	R	.b	.b	.b	G	G	.b	42.8571	57.1429	3371	Randomized controlled trial of neural mobilization after spinal surgery [with consumer summary]	Scrimshaw SV, Maher CG	Spine 2001 Dec 15;26(24):2647-2652	1	1	0	1	0	0	1	1	1	1	1	7
10.1002/14651858.CD008112.pub2	12	Hemmila HM, Keinanen-Kiukaanniemi SM, Levoska S, Puska P. Long-term effectiveness of bone-setting, light exercise therapy, and physiotherapy for prolonged back pain: A randomized controlled trial. J Manipulative Physiol Ther 2002;25:99–104.	Hemmila 2002	G	G	.b	R	R	R	.b	.b	.b	G	R	.b	42.8571	42.8571	3378	Long-term effectiveness of bone-setting, light exercise therapy, and physiotherapy for prolonged back pain: a randomized controlled trial	Hemmila HM, Keinanen-Kiukaanniemi SM, Levoska S, Puska P	Journal of Manipulative and Physiological Therapeutics 2002 Feb;25(2):99-104	0	1	1	1	0	0	1	1	1	1	1	8
10.1002/14651858.CD003316.pub5	59	Pohl M, Mehrholz J, Ritschel C, Ruckriem S. Speed dependent treadmill training in ambulatory hemiparetic stroke patients: a randomized controlled trial. Stroke 2002; 33(2):553–8.	Pohl 2002	Y	Y	R	.b	.b	Y	.b	.b	.b	G	Y	Y	14.2857	85.7143	3385	Speed-dependent treadmill training in ambulatory hemiparetic stroke patients: a randomized controlled trial	Pohl M, Mehrholz J, Ritschel C, Ruckriem S	Stroke 2002 Feb;33(2):553-558	1	1	0	1	0	0	1	1	0	1	1	6
10.1002/14651858.CD009448.pub2	5	Selvadurai HC, Blimkie CJ, Meyers N, Mellis CM, Cooper PJ, Van Asperen PP. Randomized controlled study of in-hospital exercise training programs in children with cystic fibrosis. Pediatric Pulmonology 2002;33(3):194–200.	Selvadurai 2002	Y	G	Y	.b	.b	Y	.b	.b	.b	G	Y	Y	28.5714	100	3388	Randomized controlled study of in-hospital exercise training programs in children with cystic fibrosis	Selvadurai HC, Blimkie CJ, Meyers N, Mellis CM, Cooper PJ, van Asperen PP	Pediatric Pulmonology 2002;33(3):194-200	1	1	1	1	0	0	0	0	0	1	1	5
10.1002/14651858.CD002014.pub3	2	Basler H, Jakle C, Kroner-Herwig B. Incorporation of cognitive-behavioral treatment into the medical care of chronic low back patients: a controlled randomized study in German pain treatment centers. Patient Education and Counseling 1997 Jun;31(2):113-124	Basler 1997	G	R	.b	R	R	R	.b	.b	.b	R	G	.b	28.5714	28.5714	3408	Incorporation of cognitive-behavioral treatment into the medical care of chronic low back patients: a controlled randomized study in German pain treatment centers	Basler H, Jakle C, Kroner-Herwig B	Patient Education and Counseling 1997 Jun;31(2):113-124	0	1	0	1	0	0	0	0	0	1	1	4
10.1002/14651858.CD007612.pub2	3	Hofstee DJ, Gijtenbeek JMM, Hoogland PH, van Houwelingen HC, Kloet A, Lotters F, Tans JTJ. Westeinde Sciatica Trial: randomized controlled study of bed rest and physiotherapy for acute sciatica. Journal of Neurosurgery 2002 Jan;96(1 Suppl S):45-49	Hotfstee 2002	G	G	.b	R	R	R	.b	.b	.b	G	Y	.b	42.8571	57.1429	3411	Westeinde Sciatica Trial: randomized controlled study of bed rest and physiotherapy for acute sciatica	Hofstee DJ, Gijtenbeek JMM, Hoogland PH, van Houwelingen HC, Kloet A, Lotters F, Tans JTJ	Journal of Neurosurgery 2002 Jan;96(1 Suppl S):45-49	1	1	0	1	0	0	0	1	1	1	1	6
10.1002/14651858.CD010003	17	Walker WC, Metzler M, Cifu DX, Swartz Z. Neutral wrist splinting in carpal tunnel syndrome: a comparison of night-only versus full-time wear instructions. Archives of Physical Medicine and Rehabilitation 2000;81(4):424–9. [PUBMED: 10768530]	Walker 2000	R	R	R	.b	.b	R	.b	.b	.b	G	G	G	42.8571	42.8571	3413	Neutral wrist splinting in carpal tunnel syndrome: a comparison of night-only versus full-time wear instructions	Walker WC, Metzler M, Cifu DX, Swartz Z	Archives of Physical Medicine and Rehabilitation 2000 Apr;81(4):424-429	1	0	0	1	0	0	0	0	0	1	1	3
10.1002/14651858.CD009252	30	Pages IH, Jahr S, Schaufele MK, Conradi E. Comparative analysis of biofeedback and physical therapy for treatment of urinary stress incontinence in women. American Journal of Physical Medicine & Rehabilitation 2001 Jul;80(7):494-502	Pages 2001	G	Y	.b	.b	.b	Y	.b	.b	.b	R	.a	Y	20	80	3448	Comparative analysis of biofeedback and physical therapy for treatment of urinary stress incontinence in women	Pages IH, Jahr S, Schaufele MK, Conradi E	American Journal of Physical Medicine & Rehabilitation 2001 Jul;80(7):494-502	1	1	0	1	0	0	0	0	0	1	1	4
10.1002/14651858.CD001027.pub2	33	Sharpe M, Hawton K, Simkin S, Surawy C, Hackmann A, Klimes I, et al. Cognitive behaviour therapy for the chronic fatigue syndrome: a randomized controlled trial. British Medical Journal 1996;312:22–6.	Sharpe 1993	G	G	.b	.b	.b	.b	.b	.b	Y	G	Y	Y	50	100	3462	Cognitive behaviour therapy for the chronic fatigue syndrome: a randomized controlled trial [with consumer summary]	Sharpe M, Hawton K, Simkin S, Surawy C, Hackmann A, Klimes I, Peto T, Warrell D, Seagroatt V	BMJ 1996 Jan 6;312(7022):22-26	1	1	1	1	0	0	1	1	1	1	1	8
10.1002/14651858.CD002014.pub3	29	Strong J. Incorporating cognitive-behavioural therapy with occupational therapy: a comparative study with patients with low back pain. J Occup Rehabil 1998;8:61–71.	Strong 1998	R	R	.b	G	G	R	.b	.b	.b	R	G	.b	42.8571	42.8571	3499	Incorporating cognitive-behavioral therapy with occupational therapy: a comparative study with patients with low back pain	Strong J	Journal of Occupational Rehabilitation 1998 Mar;8(1):61-71	0	1	0	0	0	0	0	0	0	1	1	3
10.1002/14651858.CD008250.pub2	24	Yan Q, Sun Y, Lin J. [A quantitative study on the effect of breathing exercises in improving respiratory muscle contration]. Zhonghua Nei Ke Za Zhi. 1996 Apr;35(4):235-8.	Yan 1996	Y	Y	G	.b	.b	Y	.b	.b	.b	Y	Y	R	14.2857	85.7143	3544	(A quantitative study on the effect of breathing exercises in improving respiratory muscle contration) [Chinese - simplified characters]	Yan Q, Sun Y, Lin J	Chung-Hua Nei Ko Tsa Chih [Chinese Journal of Internal Medicine] 1996;35(4):235-238	1	1	0	1	0	0	0	1	0	1	1	5
10.1002/14651858.CD003007.pub2	6	Donceel P, du Bois M, Lahaye D. Return to work after surgery for lumbar disc herniation -- a rehabilitation-oriented approach in insurance medicine. Spine 1999 May 1;24(9):872-876	Donceal 1999	G	R	.b	R	R	Y	.b	.b	.b	G	R	.b	28.5714	42.8571	3565	Return to work after surgery for lumbar disc herniation -- a rehabilitation-oriented approach in insurance medicine	Donceel P, du Bois M, Lahaye D	Spine 1999 May 1;24(9):872-876	1	1	0	0	0	0	0	1	0	1	0	3
10.1002/14651858.CD008112.pub2	15	Hsieh CY, Adams AH, Tobis J, Hong CZ, Danielson C, Platt K, et al. Effectiveness of four conservative treatments for subacute low back pain: a randomized clinical trial. Spine 2002;27(11):1142–8.	Hsieh 2002	G	Y	.b	R	R	R	.b	.b	.b	G	Y	.b	28.5714	57.1429	3568	Effectiveness of four conservative treatments for subacute low back pain: a randomized clinical trial [with consumer summary]	Hsieh CY, Adams AH, Tobis J, Hong CZ, Danielson C, Platt K, Hoehler F, Reinsch S, Rubel A	Spine 2002 Jun 1;27(11):1142-1148	1	1	1	1	0	0	1	1	1	1	1	8	10.1002/14651858.CD005427.pub2	12	Hsieh CJ, Adams AH, Tobis J, Hong C, Danielson C, Platt K, et al. Effectiveness of four conservative treatments for subacute low back pain: a randomized clinical trial. Spine 2002;27(11):1142–8.	Hsieh 2002	Y	Y	.b	R	R	G	.b	.b	.b	G	Y	G
10.1002/14651858.CD010003	13	Manente G, Torrieri F, Di Blasio F, Staniscia T, Romano F, Uncini A. An innovative hand brace for carpal tunnel syndrome: a randomized controlled trial. Muscle and Nerve 2001;24(8):1020–5	Manente 2001	Y	Y	R	.b	.b	R	.b	.b	.b	G	G	G	42.8571	71.4286	3579	An innovative hand brace for carpal tunnel syndrome: a randomized controlled trial	Manente G, Torrieri F, di Blasio F, Staniscia T, Romano F, Uncini A	Muscle & Nerve 2001 Aug;24(8):1020-1025	1	1	1	1	0	0	0	1	0	1	1	6
10.1002/14651858.CD007471.pub2	3	Chiarelli P, Cockburn J. Promoting urinary continence in women after delivery: randomised controlled trial [Extended electronic version]. BMJ 2002;324:1–6. [: SR–INCONT14669]	Chiarelli 2002	G	G	R	.b	.b	G	.b	.b	.b	G	.b	.b	80	80	3586	Promoting urinary continence in women after delivery: randomised controlled trial [with consumer summary]	Chiarelli P, Cockburn J	BMJ 2002 May 25;324(7348):1241-1246	1	1	1	0	0	0	1	1	1	1	1	7
10.1002/14651858.CD002014.pub3	18	Newton-John TR, Spence SH, Schotte D. Cognitive-behavioural therapy versus EMG biofeedback in the treatment of chronic low back pain. Behaviour Research and Therapy 1995 Jul;33(6):691-697	Newton-John 1995	R	R	.b	R	R	R	.b	.b	.b	G	G	.b	28.5714	28.5714	3612	Cognitive-behavioural therapy versus EMG biofeedback in the treatment of chronic low back pain	Newton-John TR, Spence SH, Schotte D	Behaviour Research and Therapy 1995 Jul;33(6):691-697	1	0	0	1	0	0	0	0	0	1	1	3
10.1002/14651858.CD001822.pub3	33	Skouen JS, Grasdal AL, Haldorsen EM, Ursin H. Relative cost-effectiveness of extensive and light multidisciplinary treatment programs versus treatment as usual for patients with chronic low back pain on long-term sick leave: randomized controlled study [with consumer summary]. Spine 2002 May 1;27(9):901-909	Skouen 2002	G	G	.b	R	R	G	.b	.b	.b	G	G	.b	71.4286	71.4286	3617	Relative cost-effectiveness of extensive and light multidisciplinary treatment programs versus treatment as usual for patients with chronic low back pain on long-term sick leave: randomized controlled study [with consumer summary]	Skouen JS, Grasdal AL, Haldorsen EM, Ursin H	Spine 2002 May 1;27(9):901-909	1	1	1	0	0	0	0	1	0	1	1	5
10.1002/14651858.CD001256.pub2	18	Larsen K, Weidich F, Leboeuf-Yde C. Can custom-made biomechanic shoe orthoses prevent problems in the back and lower extremities? A randomized, controlled intervention trial of 146 military conscripts. Journal of Manipulative & Physiological Therapeutics 2002;25(5): 326–31. [MEDLINE: 12072853]	Larsen 2002	Y	Y	.b	.b	.b	.b	.b	.b	Y	G	.b	.b	25	100	3622	Can custom-made biomechanic shoe orthoses prevent problems in the back and lower extremities? A randomized, controlled intervention trial of 146 military conscripts	Larsen K, Weidich F, Leboeuf-Yde C	Journal of Manipulative and Physiological Therapeutics 2002 Jun;25(5):326-331	1	1	1	0	0	0	1	0	1	1	1	6
10.1002/14651858.CD010392.pub2	3	Cunningham DA, Rechnitzer PA, Howard JH, Donner AP. Exercise training of men at retirement: a clinical trial. Journal of Gerontology 1987;42(1):17–23.	Cunningham 1987	Y	Y	R	.b	.b	Y	.b	.b	.b	Y	G	Y	14.2857	85.7143	3656	Exercise training of men at retirement: a clinical trial	Cunningham DA, Rechnitzer PA, Howard JH, Donner AP	Journal of Gerontology 1987 Jan;42(1):17-23	0	1	0	1	0	0	0	1	0	1	1	5
10.1002/14651858.CD008579.pub2	24	Mayr E, Rudzki M-M, Rudzki M, Borchardt B, Hausser H, Ruter A. Does pulsed low-Intensity ultrasound accelerate healing of scaphoid fractures? [Beschleunigt niedrig intensive, gepulster Ultraschall die Heilung von Skaphoidfrakturen?]. Handchirurgie Mikrochirurgie Plastische Chirurgie 2000;32(2):115–22.	Mayr 2000	G	Y	.b	.b	.b	.b	.b	.b	G	G	Y	G	66.6667	100	3680	(Does low intensity, pulsed ultrasound speed healing of scaphoid fractures?) [German]	Mayr E, Rudzki MM, Rudzki M, Borchardt B, Hausser H, Ruter A	Handchirurgie, Mikrochirurgie, Plastische Chirurgie 2000 Mar;32(2):115-122	1	1	0	1	0	0	1	1	0	1	1	6
10.1002/14651858.CD004294.pub3	18	Cott CA, Dawson P, Sidani S, Wells D. The effects of a walking/talking program on communication, ambulation, and functional status in residents with Alzheimer Disease. Alzheimer Disease and Associated Disorders 2002;16(2):81–7.	Cott 2002	G	Y	R	.b	.b	.b	R	G	.b	R	R	G	37.5	50	3702	The effects of a walking/talking program on communication, ambulation, and functional status in residents with Alzheimer disease	Cott CA, Dawson P, Sidani S, Wells D	Alzheimer Disease & Associated Disorders 2002 Apr-Jun;16(2):81-87	1	1	0	1	0	0	1	1	0	1	1	6
10.1002/14651858.CD000990.pub3	14	Gardner AW, Katzel LI, Sorkin JD, Goldberg AP. Effects of long-term exercise rehabilitation on claudication distances in patients with peripheral arterial disease: a randomized controlled trial. Journal of Cardiopulmonary Rehabilitation 2002;22(3):192–8.	Gardner 2002	Y	Y	G	.b	.b	Y	.b	.b	.b	R	G	G	42.8571	85.7143	3706	Effects of long-term exercise rehabilitation on claudication distances in patients with peripheral arterial disease: a randomized controlled trial	Gardner AW, Katzel LI, Sorkin JD, Goldberg AP	Journal of Cardiopulmonary Rehabilitation 2002 May-Jun;22(3):192-198	1	1	0	1	0	0	0	0	1	1	1	5
10.1002/14651858.CD004057.pub3	22	Roberts L, Little P, Chapman J, Cantrell T, Pickering R, Langridge J. The Back home trial; General practitionersupported leaflets may change back pain behavior. Spine 2002;27:1821–8.	Roberts 2002	G	R	.b	Y	R	Y	.b	.b	.b	G	.b	.b	33.3333	66.6667	3740	The back home trial. General practitioner-supported leaflets may change back pain behavior [with consumer summary]	Roberts L, Little P, Chapman J, Cantrell T, Pickering R, Langridge J	Spine 2002 Sep 1;27(17):1821-1828	1	1	1	0	0	0	1	1	0	1	1	6
10.1002/14651858.CD007612.pub2	6	Rozenberg S, Delval C, Rezvani Y, Olivieri-Apicella N, Kuntz JL, Legrand E, Valat JP, Blotman F, Meadeb J, Rolland D, Hary S, Duplan B, Feldmann JL, Bourgeois P. Bed rest or normal activity for patients with acute low back pain: a randomized controlled trial [with consumer summary]. Spine 2002 Jul 15;27(14):1487-1493	Rozenberg 2002	G	G	.b	R	R	R	.b	.b	.b	G	Y	.b	42.8571	57.1429	3753	Bed rest or normal activity for patients with acute low back pain: a randomized controlled trial [with consumer summary]	Rozenberg S, Delval C, Rezvani Y, Olivieri-Apicella N, Kuntz JL, Legrand E, Valat JP, Blotman F, Meadeb J, Rolland D, Hary S, Duplan B, Feldmann JL, Bourgeois P	Spine 2002 Jul 15;27(14):1487-1493	1	1	1	1	0	0	0	1	1	1	1	7
10.1002/14651858.CD004376.pub3	49	Thomas KS, Muir KR, Doherty M, Jones AC, O’Reilly SC, Bassey EJ. Home based exercise programme for knee pain and knee osteoarthritis: randomised controlled trial. BMJ 2002;325:752–7.	Thomas 2002	G	G	R	.b	.b	.b	R	G	.b	G	Y	.b	57.1429	71.4286	3774	Home based exercise programme for knee pain and knee osteoarthritis: randomised controlled trial [with consumer summary]	Thomas KS, Muir KR, Doherty M, Jones AC, O'Reilly SC, Bassey EJ	BMJ 2002 Oct 5;325(7367):752-756	1	1	0	1	0	0	1	1	1	1	1	7
10.1002/14651858.CD005427.pub2	15	Hurwitz EL, Morgernstern H, Harber P, Kominski GF, Belin TR, Yu F, et al. A randomized trial of medical care with and without physical therapy and chiropractic care with and without physical modalities for patients with low back pain: 6-month follow-up outcomes from the UCLA low back pain study. Spine 2002;27(20):2193–204.	Hurwitz 2002	G	G	.b	R	R	Y	.b	.b	.b	G	Y	R	37.5	62.5	3775	A randomized trial of medical care with and without physical therapy and chiropractic care with and without physical modalities for patients with low back pain: 6-month follow-up outcomes from the UCLA low back pain study [with consumer summary]	Hurwitz EL, Morgenstern H, Harber P, Kominski GF, Belin TR, Yu F, Adams AH	Spine 2002 Oct 15;27(20):2193-2204	1	1	1	1	0	0	0	1	1	1	1	7	10.1002/14651858.CD008112.pub2	19	Hurwitz EL, Morgenstern H, Harber P, Kominski GF, Belin TR, Yu F, et al. A randomized trial of medical care with and without physical therapy and chiropractic care with and without physical modalities for patients with low back pain: 6-month follow-up outcomes from the UCLA low back pain study. Spine 2002;27(20):2193–204.	Hurwitz 2002	G	G	.b	R	R	R	.b	.b	.b	G	G	.b
10.1002/14651858.CD000994.pub3	6	Hermiz O, Comino E, Marks G, Daffurn K, Wilson S, Harris M. Randomised controlled trial of home based care of patients with chronic obstructive pulmonary disease. BMJ 2002;325(7370):938.	Hermiz 2002	G	Y	.b	.b	.b	.b	.b	.b	R	G	Y	G	50	83.3333	3785	Randomised controlled trial of home based care of patients with chronic obstructive pulmonary disease [with consumer summary]	Hermiz O, Comino E, Marks G, Daffurn K, Wilson S, Harris M	BMJ 2002 Oct 26;325(7370):938	1	1	0	1	0	0	0	0	0	1	1	4
10.1002/14651858.CD005595.pub3	48	Cast immobilization versus vacuum stabilizing system. Early functional results after osteosynthesis of ankle joint fractures. Stockle U, Konig B, Tempka A, Sudkamp NP. Der Unfallchirurg [The Accident Surgeon] 2000 Mar;103(3):215-219	Stockle 2000	R	R	.b	.b	.b	.b	.b	.b	Y	Y	G	Y	16.6667	66.6667	3789	(Cast immobilization versus vacuum stabilizing system. Early functional results after osteosynthesis of ankle joint fractures) [German]	Stockle U, Konig B, Tempka A, Sudkamp NP	Der Unfallchirurg [The Accident Surgeon] 2000 Mar;103(3):215-219	1	1	0	0	0	0	0	1	0	1	0	3
10.1002/14651858.CD004251.pub5	14	Hurwitz EL, Morgenstern H, Harber P, Kominski GF, Yu F, Adams AH. A randomized trial of chiropractic manipulation and mobilization for patients with neck pain: clinical outcomes from the UCLA Neck Pain Study. American Journal of Public Health 2002;92(10):1634–41.	Hurwitz 2002	G	G	.b	R	R	R	.b	.b	.b	G	Y	.b	42.8571	57.1429	3794	A randomized trial of chiropractic manipulation and mobilization for patients with neck pain: clinical outcomes from the UCLA neck-pain study	Hurwitz EL, Morgenstern H, Harber P, Kominski GF, Yu F, Adams AH	American Journal of Public Health 2002 Oct;92(10):1634-1641	1	1	1	1	0	0	0	1	1	1	1	7	10.1002/14651858.CD004249.pub4	28	Hurwitz EL, Morgenstern H, Harber P, Kominski GF, Yu F, Adams AH. A randomized trial of chiropractic manipulation and mobilization for patients with neck pain: clinical outcomes from the UCLA Neck-Pain Study. Research and Practice 2002;92(10):1634–41.	Hurwitz 2002	G	G	.b	R	R	R	.b	.b	.b	G	Y	.b
10.1002/14651858.CD003007.pub2	1	Alaranta H, Hurme M, Einola S, Kallio V, Knuts LR, Torma T. Rehabilitation after surgery for lumbar disc herniation: results of a randomized clinical trial. International Journal of Rehabilitation Research 1986;9(3):247-257	Alanta 1986	Y	Y	.b	R	R	R	.b	.b	.b	G	R	.b	14.2857	42.8571	3821	Rehabilitation after surgery for lumbar disc herniation: results of a randomized clinical trial	Alaranta H, Hurme M, Einola S, Kallio V, Knuts LR, Torma T	International Journal of Rehabilitation Research 1986;9(3):247-257	0	1	0	0	0	0	0	1	0	1	1	4
10.1002/14651858.CD003316.pub5	15	da Cunha IT, Lim PA, Qureshy H, Henson H, Monga T, Protas EJ. Gait outcomes after acute stroke rehabilitation with supported treadmill training: a randomized controlled pilot study. Archives of Physical Medicine and Rehabilitation 2002;83(9):1258–65.	da Cunha 2002	G	Y	R	.b	.b	Y	.b	.b	.b	G	Y	Y	28.5714	85.7143	3822	Gait outcomes after acute stroke rehabilitation with supported treadmill ambulation training: a randomized controlled pilot study	da Cunha Filho IT Jr, Lim PA, Qureshy H, Henson H, Monga T, Protas EJ	Archives of Physical Medicine and Rehabilitation 2002 Sep;83(9):1258-1265	1	1	0	0	0	0	0	1	0	1	1	4
10.1002/14651858.CD004057.pub3	11	Hurley DA, Minder PM, McDonough S, Walsh DM, Moore AP, Baxter D. Interferential therapy electrode placement technique in acute low back pain: a prelimary investigation. Arch Phys Med Rehab 2001;82:485–93.	Hurley 2001	G	G	.b	R	R	Y	.b	.b	.b	G	.b	.b	50	66.6667	3825	Interferential therapy electrode placement technique in acute low back pain: a preliminary investigation	Hurley DA, Minder PM, McDonough SM, Walsh DM, Moore AP, Baxter DG	Archives of Physical Medicine and Rehabilitation 2001 Apr;82(4):485-493	1	1	1	1	0	0	0	1	1	1	1	7
10.1002/14651858.CD003236.pub2	32	Konstantinidou E, Koukouvou G, Kouidi E, Deligiannis A, Tourkantonis A. Exercise training in patients with endstage renal disease on hemodialysis: comparison of three rehabilitation programs. Journal of Rehabilitation Medicine 2002;34(1):40–5.	Konstantinidou-D 2002	Y	Y	.b	R	.b	Y	.b	.b	.b	Y	.b	.b	0	80	3828	Exercise training in patients with end-stage renal disease on hemodialysis: comparison of three rehabilitation programs	Konstantinidou E, Koukouvou G, Kouidi E, Deligiannis A, Tourkantonis A	Journal of Rehabilitation Medicine 2002 Jan;34(1):40-45	1	1	0	1	0	0	0	0	0	1	1	4
10.1002/14651858.CD004260.pub3	16	May A, Busse W, Zayac D, Withridge M. Comparison of continuous passive motion (CPM) machines and lower limb mobility boards (LLiMB) in the rehabilitation of patients with total knee arthroplasty. Canadian Journal of Rehabilitation 1999;12:257–63.	May 1999	Y	G	.b	R	R	G	.b	.b	.b	G	R	G	50	62.5	3832	Comparison of continuous passive motion (CPM) machines and lower limb mobility boards (LLiMB) in the rehabilitation of patients with total knee arthroplasty	May LA, Busse W, Zayac D, Whitridge MR	Canadian Journal of Rehabilitation 1999;12(4):257-263	1	1	0	0	0	0	1	1	0	1	1	5
10.1002/14651858.CD005106.pub4	16	Soderlund A, Lindberg P. Cognative behavioural components in physiotherapy management of chronic whiplash associated disorders (WAD) - a randomised group study. Physiotherapy Theory and Practice 2001;17:229–38	Soderlund 2001	G	Y	.b	R	R	R	.b	.b	.b	Y	Y	R	12.5	50	3857	Cognitive behavioural components in physiotherapy management of chronic whiplash associated disorders (WAD) -- a randomised group study	Soderlund A, Lindberg P	Physiotherapy Theory and Practice 2001;17(4):229-238	1	1	0	1	0	0	1	1	0	1	1	6
10.1002/14651858.CD004376.pub3	51	Topp R, Woolley S, Horuyak J, Khuder S, Kahaleh B. The effect of dynamic versus isometric resistance training on pain and functioning among adults with osteoarthritis of the knee. Archives of Physical and Medical Rehabilitation 2002;83:1187–95.	Topp 2002	Y	Y	R	.b	.b	.b	R	Y	.b	Y	Y	.b	0	71.4286	3877	The effect of dynamic versus isometric resistance training on pain and functioning among adults with osteoarthritis of the knee	Topp R, Woolley S, Hornyak J III, Khuder S, Kahaleh B	Archives of Physical Medicine and Rehabilitation 2002 Sep;83(9):1187-1195	1	1	0	1	0	0	0	1	0	1	1	5
10.1002/14651858.CD004366.pub6	59	Veale D, Le Fevre K, Pantelis C, de Souza V, Mann A, Sargeant A. Aerobic exercise in the adjunctive treatment of depression: a randomized controlled trial. J R Soc Med. 1992 Sep;85(9):541-4.	Veale 1992	Y	G	.b	Y	Y	R	.b	.b	.b	R	Y	Y	12.5	75	3888	Aerobic exercise in the adjunctive treatment of depression: a randomized controlled trial	Veale D, Le Fevre K, Pantelis C, de Souza V, Mann A, Sargeant A	Journal of the Royal Society of Medicine 1992 Sep;85(9):541-544	0	1	0	0	0	0	0	0	0	1	1	3
10.1002/14651858.CD007130.pub2	14	Gordon NF, English CD, Contractor AS, Salmon RD, Leighton RF, Franklin BA, et al. Effectiveness of three models for comprehensive cardiovascular disease risk reduction. American Journal Cardiology 2002;89(11): 1263–8.	Gordon 2002 Community	Y	Y	.b	.b	.b	Y	.b	.b	.b	G	G	.b	40	100	3934	Effectiveness of three models for comprehensive cardiovascular disease risk reduction	Gordon NF, English CD, Contractor AS, Salmon RD, Leighton RF, Franklin BA, Haskell WL	The American Journal of Cardiology 2002 Jun 1;89(11):1263-1268	0	1	0	1	0	0	0	1	0	1	1	5
10.1002/14651858.CD003236.pub2	15	DePaul V,Moreland J, Eager T, Clase CM. The effectiveness of aerobic and muscle strength training in patients receiving hemodialysis and EPO: a randomized controlled trial	DePaul 2002	G	G	.b	R	.b	G	.b	.b	.b	G	.b	.b	80	80	3942	The effectiveness of aerobic and muscle strength training in patients receiving hemodialysis and EPO: a randomized controlled trial	de Paul V, Moreland J, Eager T, Clase CM	American Journal of Kidney Diseases 2002;40(6):1219-1229	1	1	1	1	0	0	1	0	1	1	1	7
10.1002/14651858.CD007145.pub2	19	Clapp JF 3rd, Kim H, Burciu B, Schmidt S, Petry K, Lopez B. Continuing regular exercise during pregnancy: effect of exercise volume on fetoplacental growth. American Journal of Obstetrics and Gynecology 2002;186(1):142–7.	Clapp 2002b	Y	Y	Y	.b	.b	R	.b	.b	.b	G	Y	G	28.5714	85.7143	3946	Continuing regular exercise during pregnancy: effect of exercise volume on fetoplacental growth	Clapp JF 3rd, Kim H, Burciu B, Schmidt S, Petry K, Lopez B	American Journal of Obstetrics and Gynecology 2002 Jan;186(1):142-147	1	1	1	0	0	0	1	1	0	1	1	6
10.1002/14651858.CD009899	1	Akalin E, El O, Peker O, Senocak O, Tamci S, Gülbahar S, et al. Treatment of carpal tunnel syndrome with nerve and tendon gliding exercises. American Journal of Physical Medicine and Rehabilitation 2002;81(2):108–13. [PUBMED: 11807347]	Akalin 2002	Y	R	R	.b	.b	R	.b	.b	.b	G	G	G	42.8571	57.1429	3948	Treatment of carpal tunnel syndrome with nerve and tendon gliding exercises	Akalin E, El O, Peker O, Senocak O, Tamci S, Gulbahar S, Cakmur R, Oncel S	American Journal of Physical Medicine & Rehabilitation 2002;81(2):108-113	0	1	0	1	0	0	0	1	0	1	1	5
10.1002/14651858.CD003236.pub2	6	Castaneda C, Gordon PL, Uhlin KL, Levey AS, Kehayias JJ, Dwyer JT, et al.Resistance training to counteract the catabolism of a low-protein diet in patients with chronic renal insufficiency. A randomized, controlled trial. Annals of Internal Medicine 2001;135(11):965–76	Castaneda 2001	Y	Y	.b	G	.b	G	.b	.b	.b	G	.b	.b	60	100	3982	Resistance training to counteract the catabolism of a low-protein diet in patients with chronic renal insufficiency -- a randomized, controlled trial	Castaneda C, Gordon PL, Uhlin KL, Levey AS, Kehayias JJ, Dwyer JT, Fielding RA, Roubenoff R, Singh MF	Annals of Internal Medicine 2001 Dec 4;135(11):965-976	1	1	0	1	0	0	1	1	1	1	1	7
10.1002/14651858.CD004376.pub3	18	Gur H, Cakin N, Akova B, Okay E, Kucukoglu S. Concentric versus combined concentric-eccentric isokinetic training: effects on functional capacity and symptoms in patients with osteoarthrosis of the knee. Archives of Physical and Medical Rehabilitation 2003;83:308–16.	Gur 2002	Y	Y	R	.b	.b	.b	R	R	.b	G	Y	.b	14.2857	57.1429	4008	Concentric versus combined concentric-eccentric isokinetic training: effects on functional capacity and symptoms in patients with osteoarthrosis of the knee	Gur H, Cakin N, Akova B, Okay E, Kucukoglu S	Archives of Physical Medicine and Rehabilitation 2002 Mar;83(3):308-316	0	1	0	1	0	0	0	1	0	1	1	5
10.1002/14651858.CD004251.pub5	12	Hou CR, Tsai LC, Cheng KF, Chung KC, Hong CZ. Immediate effects of various physical therapeutic modalities on cervical myofascial pain and trigger point sensitivity. Archives of Physical Medicine and Rehabilitation 2002;83: 1406–14.	Hou 2002	Y	R	.b	R	R	R	.b	.b	.b	Y	Y	.b	0	42.8571	4018	Immediate effects of various physical therapeutic modalities on cervical myofascial pain and trigger-point sensitivity	Hou C-R, Tsai L-C, Cheng K-F, Chung K-C, Hong C-Z	Archives of Physical Medicine and Rehabilitation 2002 Oct;83(10):1406-1414	1	1	0	1	0	0	0	1	0	1	1	5
10.1002/14651858.CD001843.pub4	19	Biofeedback versus verbal feedback as learning tools for pelvic muscle exercises in the early management of urinary incontinence after radical prostatectomy Floratos DL, Sonke GS, Rapidou CA, Alivizatos GJ, Deliveliotis C, Constantinides CA, Theodorou C BJU International 2002 May;89(7):714-719	Floratos 2002	Y	Y	.b	R	R	Y	.b	.b	.b	Y	Y	.b	0	71.4286	4045	Biofeedback versus verbal feedback as learning tools for pelvic muscle exercises in the early management of urinary incontinence after radical prostatectomy	Floratos DL, Sonke GS, Rapidou CA, Alivizatos GJ, Deliveliotis C, Constantinides CA, Theodorou C	BJU International 2002 May;89(7):714-719	1	1	0	0	0	0	0	1	1	1	1	5
10.1002/14651858.CD007471.pub2	38	Reilly ETC, Freeman RM, Waterfield MR, Waterfield AE, Steggles P, Pedlar F. Prevention of postpartum stress incontinence in primigravidae with increased bladder neck mobility: a randomised controlled trial of antenatal pelvic floor exercises. BJOG: an International Journal of Obstetrics and Gynaecology 2002;109(1):68–76. [: SR–INCONT12890]	Reilly 2002	G	G	R	.b	.b	G	.b	.b	.b	G	.b	.b	80	80	4071	Prevention of postpartum stress incontinence in primigravidae with increased bladder neck mobility: a randomised controlled trial of antenatal pelvic floor exercises	Reilly ETC, Freeman RM, Waterfield MR, Waterfield AE, Steggles P, Pedlar F	BJOG 2002 Jan;109(1):68-76	1	1	0	0	0	0	1	1	1	1	1	6
10.1002/14651858.CD004366.pub6	38	Mather AS, Rodriguez C, Guthrie MF, McHarg AM, Reid IC, McMurdo ME. Effects of exercise on depressive symptoms in older adults with poorly responsive depressive disorder: randomised controlled trial. Br J Psychiatry. 2002 May;180:411-5.	Mather 2002	G	G	.b	Y	Y	G	.b	.b	.b	G	Y	Y	50	100	4073	Effects of exercise on depressive symptoms in older adults with poorly responsive depressive disorder -- randomised controlled trial [with consumer summary]	Mather AS, Rodriguez C, Guthrie MF, McHarg AM, Reid IC, McMurdo MET	British Journal of Psychiatry 2002;180:411-415	1	1	1	1	0	0	1	1	1	1	1	8
10.1002/14651858.CD008465.pub2	55	Mock V, Pickett M, Ropka ME, Muscari Lin E, Stewart KJ, Rhodes VA, et al.Fatigue and quality of life outcomes of exercise during cancer treatment. Cancer Practice 2001;9 (3):119–27.	Mock 2001	G	Y	R	.b	.b	R	.b	.b	.b	R	G	G	42.8571	57.1429	4089	Fatigue and quality of life outcomes of exercise during cancer treatment	Mock V, Pickett M, Ropka ME, Muscari Lin E, Stewart KJ, Rhodes VA, McDaniel R, Grimm PM, Krumm S, McCorkle R	Cancer Practice 2001;9(3):119-127	1	1	1	1	0	0	0	1	1	1	1	7
10.1002/14651858.CD003236.pub2	36	Koufaki P, Mercer TH, Naish PF. Effects of exercise training on aerobic and functional capacity of end-stage renal disease patients. Clinical Physiology & Functional Imaging 2002;22 (2):115–24	Koufaki 2002a	G	G	.b	R	.b	Y	.b	.b	.b	G	.b	.b	60	80	4124	Effects of exercise training on aerobic and functional capacity of end-stage renal disease patients	Koufaki P, Mercer TH, Naish PF	Clinical Physiology and Functional Imaging 2002;22(2):115-124	1	1	0	1	0	0	0	0	0	1	1	4
10.1002/14651858.CD005958.pub3	14	Müller K, Schwesig R, Leuchte S, Riede D. Coordinative treatment and quality of life - A randomised trial of nurses with back pain [Koordinationstraining und Lebensqualität – Eine Längschnittuntersuchung bei Pflegepersonal mit Rückenschmerzen]. Gesundheitswesen 2001;63:609–18.	Muller 2001	Y	.a	.b	.a	.a	.a	.b	.b	.b	.a	.a	.b	0	100	4210	Koordinationstraining und lebensqualitat -- eine langsschnittuntersuchung bei pflegepersonal mit ruckenschmerzen (Coordinative treatment and quality of life -- a randomised trial of nurses with back pain) [German]	Muller K, Schwesig R, Leuchte S, Riede D	Das Gesundheitswesen 2001;63(10):609-618	1	1	1	0	0	0	1	1	0	1	1	6
10.1002/14651858.CD010392.pub2	8	Hillsdon M, Thorogood M, White I, Foster C. Advising people to take more exercise is ineffective: a randomized controlled trial of physical activity promotion in primary care. International Journal of Epidemiology 2002;31(4): 808–15.	Hillsdon 2002	G	G	G	.b	.b	R	.b	.b	.b	G	G	G	85.7143	85.7143	4227	Advising people to take more exercise is ineffective: a randomized controlled trial of physical activity promotion in primary care [with consumer summary]	Hillsdon M, Thorogood M, White I, Foster C	International Journal of Epidemiology 2002;31(4):808-815	1	1	1	1	0	0	0	0	1	1	1	6
10.1002/14651858.CD005958.pub3	10	Kraus JF, Schaffer KB, Rice T, Maroosis J, Harper J. A field trial of back belts to reduce the incidence of acute low back injuries in New York City home attendants. Int J Occup Environ Health 2002;8(2):97–104.	Kraus 2002	Y	Y	.b	R	R	G	.b	.b	.b	G	G	.b	42.8571	71.4286	4237	A field trial of back belts to reduce the incidence of acute low back injuries in New York City home attendants	Kraus JF, Schaffer KB, Rice T, Maroosis J, Harper J	International Journal of Occupational and Environmental Health 2002 Apr;8(2):97-104	1	1	0	0	0	0	0	0	0	1	1	3
10.1002/14651858.CD007911.pub2	2	Gibbons C, Solan M. C. Ricketts D. M. Patterson M. Cryotherapy compared with Robert Jones bandage after total knee replacement: a prospective randomized trial. International Orthopaedics 2001;25(4):250–52.	Gibbons 2001	Y	Y	.b	.b	.b	.b	.b	.b	R	G	R	.b	20	60	4240	Cryotherapy compared with Robert Jones bandage after total knee replacement: a prospective randomized trial	Gibbons CE, Solan MC, Ricketts DM, Patterson M	International Orthopaedics 2001 Aug;25(4):250-252	0	1	0	1	0	0	0	0	0	1	0	3
10.1002/14651858.CD002114.pub2	33	Wilson PD, Herbison GP. A randomized controlled trial of pelvic floor muscle exercises to treat postnatal urinary incontinence. International Urogynecology Journal 1998;9: 257–64.	Wilson 1998	G	G	.b	R	.b	G	.b	.b	.b	R	G	G	71.4286	71.4286	4244	A randomized controlled trial of pelvic floor muscle exercises to treat postnatal urinary incontinence	Wilson PD, Herbison GP	International Urogynecology Journal and Pelvic Floor Dysfunction 1998 Sep;9(5):257-264	1	1	0	1	0	0	0	0	0	1	1	4	10.1002/14651858.CD007471.pub2	48	Wilson PD, Herbison GP. A randomized controlled trial of pelvic floor muscle exercises to treat postnatal urinary incontinence. International Urogynecology Journal and Pelvic Floor Dysfunction 1998;9(5):257–64.	Wilson 1998	G	Y	R	.b	.b	Y	.b	.b	.b	R	.b	.b
10.1002/14651858.CD005263.pub3	17	Savage P, Ricci MA, Lynn M, Gardner A, Knight S, Brochu M, Ades P. Effects of home versus supervised exercise for patients with intermittent claudication. J Cardiopulm Rehabil. 2001 May-Jun;21(3):152-7.	Savage 2001	Y	Y	R	.b	.b	Y	.b	.b	.b	G	G	G	42.8571	85.7143	4287	Effects of home versus supervised exercise for patients with intermittent claudication	Savage P, Ricci MA, Lynn M, Gardner A, Knight S, Brochu M, Ades P	Journal of Cardiopulmonary Rehabilitation 2001 May-Jun;21(3):152-157	1	1	0	1	0	0	0	0	0	1	1	4
10.1002/14651858.CD004158.pub2	9	Hochberg J. A randomised prospective study to assess the efficacy of two cold-therapy treatments following carpal tunnel release. Journal of Hand Therapy 2001;14(3):208-15. [PUBMED: 11511016]	Hochberg 2001	G	Y	.b	R	.b	.b	.b	R	.b	G	G	G	57.1429	71.4286	4302	A randomized prospective study to assess the efficacy of two cold-therapy treatments following carpal tunnel release	Hochberg J	Journal of Hand Therapy 2001;14(3):208-215	1	1	0	1	0	0	0	0	1	1	1	5
10.1002/14651858.CD004376.pub3	3	Baker KR, Nelson ME, Felson DT, Layne JE, Sarno R, Roubenoff R. The efficacy of home based progressive strength training in older adults with knee osteoarthritis: a randomized controlled trial. Journal of Rheumatology 2001; 28:1655–65.	Baker 2001	G	G	R	.b	.b	.b	R	R	.b	G	Y	.b	42.8571	57.1429	4343	The efficacy of home based progressive strength training in older adults with knee osteoarthritis: a randomized controlled trial	Baker KR, Nelson ME, Felson DT, Layne JE, Sarno R, Roubenoff R	The Journal of Rheumatology 2001 Jul;28(7):1655-1665	1	1	0	1	0	0	1	1	1	1	1	7
10.1002/14651858.CD010884	4	Jones KD, Burckhardt CS, Clark SR, Bennett RM, Potempa KM. A randomized controlled trial of muscle strengthening versus flexibility training in fibromyalgia. Journal of Rheumatology 2002;29(5):1041–8.	Jones 2002	G	Y	R	.b	.b	G	.b	.b	.b	G	G	G	71.4286	85.7143	4346	A randomized controlled trial of muscle strengthening versus flexibility training in fibromyalgia	Jones KD, Burckhardt CS, Clark SR, Bennett RM, Potempa KM	The Journal of Rheumatology 2002 May;29(5):1041-1048	1	1	0	1	0	0	1	1	0	1	1	6
10.1002/14651858.CD003316.pub5	46	Kim CM, Eng JJ, MacIntyre DL, Dawson AS. Effects of isokinetic strength training on walking in persons with stroke: a double-blind controlled pilot study. Journal of Stroke and Cerebrovascular Diseases 2001;10(6):265–73.	Kim 2001	Y	Y	G	.b	.b	G	.b	.b	.b	G	Y	Y	42.8571	100	4361	Effects of isokinetic strength training on walking in persons with stroke: a double-blind controlled pilot study	Kim CM, Eng JJ, MacIntyre DL, Dawson AS	Journal of Stroke & Cerebrovascular Diseases 2001 Nov;10(6):265-273	1	1	0	1	0	0	1	1	1	1	1	7
10.1002/14651858.CD004294.pub3	63	Translating clinical research into practice: a randomized controlled trial of exercise and incontinence care with nursing home residents. Journal of the American Geriatrics Society 2002;50:1476–83.	Schnelle 2002	G	Y	R	.b	.b	.b	.a	R	.b	Y	Y	G	28.5714	71.4286	4374	Translating clinical research into practice: a randomized controlled trial of exercise and incontinence care with nursing home residents	Schnelle JF, Alessi CA, Simmons SF, al-Samarrai NR, Beck JC, Ouslander JG	Journal of the American Geriatrics Society 2002 Sep;50(9):1476-1483	1	1	0	1	0	0	1	1	0	1	1	6
10.1002/14651858.CD003793.pub2	32	Suputtitada A, Wacharapreechanont T, Chaisayan P. Effect of the "sitting pelvic tilt exercise" during the third trimester in primigravidas on back pain. Chotmaihet Thangphaet [Journal of the Medical Association of Thailand] 2002;85(Suppl 1):S170-179	Suputtitada 2002	Y	Y	R	.b	.b	Y	.b	.b	.b	R	G	Y	14.2857	71.4286	4383	Effect of the "sitting pelvic tilt exercise" during the third trimester in primigravidas on back pain	Suputtitada A, Wacharapreechanont T, Chaisayan P	Chotmaihet Thangphaet [Journal of the Medical Association of Thailand] 2002;85(Suppl 1):S170-179	1	1	0	1	0	0	0	1	0	1	1	5
10.1002/14651858.CD005229.pub3	2	Drory VE, Goltsman E, Reznik JG, Mosek A, Korczyn AD. The value of muscle exercise in patients with amyotrophic lateral sclerosis. Journal of Neurological Sciences 2001;191(1- 2):133–7.	Drory 2001	G	Y	.b	.b	.b	.b	.b	.b	R	R	Y	G	33.3333	66.6667	4384	The value of muscle exercise in patients with amyotrophic lateral sclerosis	Drory VE, Goltsman E, Reznik JG, Mosek A, Korczyn AD	Journal of the Neurological Sciences 2001;191(1-2):133-137	0	1	0	1	0	0	0	0	0	1	1	4
10.1002/14651858.CD006331.pub2	10	Heldman B, Kerkhoff G, Struppler A, Havel P, Jahn T. Repetitive peripheral magnetic stimulation alleviates tactile extinction. Cognitive Neuroscience and Neuropsychology: NeuroReport 2000;11(14):3193–8.	Heldman 2000	Y	Y	.b	.b	.b	.b	.b	.b	Y	G	G	G	50	100	4440	Repetitive peripheral magnetic stimulation alleviates tactile extinction	Heldmann B, Kerkhoff G, Struppler A, Havel P, Jahn T	Neuroreport 2000;11(14):3193-3198	1	1	0	1	0	0	0	1	0	1	1	5
10.1002/14651858.CD002114.pub2	1	Arvonen T, Fianu-Jonasson A, Tyni-Lenné R. Effectiveness of two conservative modes of physical therapy in women with urinary stress incontinence. Neurourology and Urodynamics 2001;20:591–9.	Arvonen 2001	Y	Y	.b	Y	.b	Y	.b	.b	.b	G	G	G	42.8571	100	4441	Effectiveness of two conservative modes of physical therapy in women with urinary stress incontinence	Arvonen T, Fianu-Jonasson A, Tyni-Lenne R	Neurourology and Urodynamics 2001;20(5):591-599	0	1	0	1	0	0	0	1	0	1	1	5
10.1002/14651858.CD003054.pub3	8	Knowler WC, Barrett-Connor E, Fowler SE, Hamman RF, Lachin JM,Walker EA, et al.Reduction in the incidence of type 2 diabetes with lifestyle intervention or metformin. New England Journal of Medicine 2002;346(6):393–403.	DPP 2002	Y	G	.b	.b	.b	G	.b	.b	.b	G	Y	G	66.6667	100	4442	Reduction in the incidence of type 2 diabetes with lifestyle intervention or metformin	Knowler WC, Barrett-Connor E, Fowler SE, Hamman RF, Lachin JM, Walker EA, Nathan DM, Diabetes Prevention Program Research Group	The New England Journal of Medicine 2002;346(6):393-403	1	1	0	1	0	0	0	1	1	1	1	6
10.1002/14651858.CD003054.pub3	16	Tuomilehto J, Lindström J, Eriksson JG, Valle TT,Hämäläinen H, Ilanne-Parikka P, et al.Prevention of type 2 diabetes mellitus by changes in lifestyle among subjects with impaired glucose tolerance. The New England Journal of Medicine 2001;344(18):1343–50	DPS 2001	Y	R	.b	.b	.b	G	.b	.b	.b	G	Y	G	50	83.3333	4443	Prevention of type 2 diabetes mellitus by changes in lifestyle among subjects with impaired glucose tolerance	Tuomilehto J, Lindstrom J, Eriksson JG, Valle TT, Hamalainen H, Ilanne-Parikka P, Keinanen-Kiukaanniemi S, Laakso M, Louheranta A, Rastas M, Salminen V, Uusitupa M, Finnish Diabetes Prevention Study G	The New England Journal of Medicine 2001;344(18):1343-1350	0	1	0	1	0	0	0	1	1	1	1	6
10.1002/14651858.CD009508	28	Johnson VY. Effects of a submaximal exercise protocol to recondition the pelvic floor musculature. Nursing Research 2001;50(1):33–41.	Johnson 2001	G	Y	.b	.b	.b	.b	.b	.b	R	Y	G	G	50	83.3333	4449	Effects of submaximal exercise protocol to recondition the pelvic floor musculature	Johnson VY	Nursing Research 2001 Jan-Feb;50(1):33-41	1	1	0	1	0	0	0	1	0	1	1	5
10.1002/14651858.CD009252	27	Morkved S, Bo K, Fjortoft T. Effect of adding biofeedback to pelvic floor muscle training to treat urodynamic stress incontinence. Obstetrics and Gynecology 2002;100(4):730-739	Morkved 2002	G	G	.b	.b	.b	G	.b	.b	.b	Y	G	G	83.3333	100	4463	Effect of adding biofeedback to pelvic floor muscle training to treat urodynamic stress incontinence	Morkved S, Bo K, Fjortoft T	Obstetrics and Gynecology 2002;100(4):730-739	1	1	1	1	0	0	1	1	1	1	1	8
10.1002/14651858.CD004294.pub3	76	Urbscheit NL, Wiegand MR. Effect of two exercise programs on balance scores in elderly ambulatory people. Physical and Occupational Therapy in Geriatrics 2001;19(4): 49–58.	Urbscheit 2001	Y	Y	Y	.b	.b	.b	.a	Y	.b	Y	Y	G	14.2857	100	4482	Effect of two exercise programs on balance scores in elderly ambulatory people	Urbscheit NL, Wiegand MR	Physical & Occupational Therapy in Geriatrics 2001;19(4):49-58	0	1	0	0	0	0	1	1	0	1	1	5
10.1002/14651858.CD003236.pub2	56	Painter PL, Hector L, Ray K, Lynes L, Dibble S, Paul SM, et al.A randomized trial of exercise training after renal transplantation. Transplantation 2002;74(1):42–8.	Painter 2002a	G	G	.b	R	.b	Y	.b	.b	.b	G	.b	.b	60	80	4589	A randomized trial of exercise training after renal transplantation	Painter PL, Hector L, Ray K, Lynes L, Dibble S, Paul SM, Tomlanovich SL, Ascher NL	Transplantation 2002;74(1):42-48	1	1	1	1	0	0	0	0	1	1	1	6
10.1002/14651858.CD004294.pub3	40	Morris JN, Fiatarone M, Kiely DK, Belleville-Taylor P, Murphy K, Littlehale S, et al.Nursing rehabilitation and exercise strategies in the nursing home. Journal of Gerontology 1999;54(10):M494–500.	Morris 1999	Y	Y	Y	.b	.b	.b	G	Y	.b	R	Y	G	25	87.5	4616	Nursing rehabilitation and exercise strategies in the nursing home	Morris JN, Fiatarone M, Kiely DK, Belleville-Taylor P, Murphy K, Littlehale S, Ooi WL, O'Neill E, Doyle N	The Journals of Gerontology. Series A, Biological Sciences and Medical Sciences 1999 Oct;54(10):M494-M500	1	1	0	1	0	0	1	0	0	1	0	4
10.1002/14651858.CD004294.pub3	67	Schoenfelder DP. A fall prevention program for elderly individuals. Journal of Gerontological Nursing 2000;26: 43–51.	Schoenfelder 2000	Y	Y	R	.b	.b	.b	.a	Y	.b	R	R	G	14.2857	57.1429	4620	A fall prevention program for elderly individuals. Exercise in long-term care settings	Schoenfelder DP	Journal of Gerontological Nursing 2000 Mar;26(3):43-51	1	1	0	1	0	0	0	1	0	1	0	4
10.1002/14651858.CD004057.pub3	17	Karjalainen K, Malmivaara A, Pohjolainen T, Hurri H, Mutanen P, Rissanen P, Pahkajarvi H, Levon H, Karpoff H, Roine R. Mini-intervention for subacute low back pain: a randomized controlled trial. Spine 2003;28:533–40.	Karjalainen 2004	G	G	.b	R	R	R	.b	.b	.b	G	.b	.b	50	50	4624	Mini-intervention for subacute low back pain: a randomized controlled trial [with consumer summary]	Karjalainen K, Malmivaara A, Pohjolainen T, Hurri H, Mutanen P, Rissanen P, Pahkajarvi H, Levon H, Karpoff H, Roine R	Spine 2003 Mar 15;28(6):533-540	1	1	1	1	0	0	0	1	1	1	1	7
10.1002/14651858.CD004366.pub6	40	McNeil JK, LeBlanc EM, Joyner M. The effect of exercise on depressive symptoms in the moderately depressed elderly. Psychol Aging. 1991 Sep;6(3):487-8.	McNeil 1991	Y	R	.b	Y	Y	R	.b	.b	.b	G	Y	Y	12.5	75	4674	The effect of exercise on depressive symptoms in the moderately depressed elderly	McNeil JK, LeBlanc EM, Joyner M	Psychology and Aging 1991 Sep;6(3):487-488	1	1	0	1	0	0	0	1	0	1	1	5
10.1002/14651858.CD005427.pub2	2	Brønfort G. Chiropratic versus general medical treatment of low back pain:a small scale controlled clinical trial. American Journal ChiropraticMedicine 1989;2:145–50.	Bronfort 1989	Y	Y	.b	R	R	G	.b	.b	.b	Y	R	Y	12.5	62.5	9227	Chiropractic versus general medical treatment of low back pain: a small scale controlled clinical trial	Bronfort G	American Journal of Chiropractic Medicine 1989;2(4):145-150	1	1	0	0	0	0	1	1	0	1	0	4
10.1002/14651858.CD004251.pub5	21	Thuile CH,WalziM. Evaluation of electromagnetic fields in the treatment of pain in patients with lumbar radiculopathy or the whiplash syndrome. NeuroRehabilitation 2002;17: 63–7.	Thuile 2002	R	Y	.b	Y	R	R	.b	.b	.b	Y	Y	.b	0	57.1429	9251	Evaluation of electromagnetic fields in the treatment of pain in patients with lumbar radiculopathy or the whiplash syndrome	Thuile Ch, Walzl M	Neurorehabilitation 2002;17(1):63-67	0	1	0	0	0	0	0	0	0	1	0	2
10.1002/14651858.CD002014.pub3	10	Goossens MEJB, Rutten-van Mölken MPMH, Kole- Snijders AMJ, Vlaeyen JWS, van Breukelen G, Leidl R. Health economic assessment of behavioural rehabilitation in chronic low back pain: a randomised clinical trial. Health Economics 1998;7:39–51	Kole-Snijders 1996	G	G	.b	G	R	G	.b	.b	.b	G	G	.b	85.7143	85.7143	9397	Health economic assessment of behavioural rehabilitation in chronic low back pain: a randomised clinical trial	Goossens ME, Rutten-van Molken MP, Kole-Snijders AM, Vlaeyen JW, van Breukelen G, Leidl R	Health Economics 1998 Feb;7(1):39-51	1	1	0	1	0	0	0	0	0	1	1	4
10.1002/14651858.CD004294.pub3	32	Lazowski DA, Ecclestone NA, Myers AM, Paterson DH, Tudor-Locke C, Fitzgerald C, et al.A randomized outcome evaluation of group exercise programs in long-term care institutions. Journal of Gerontology 1999;54(12):M621–8.	Lazowski 1999	G	Y	Y	.b	.b	.b	G	G	.b	R	Y	G	50	87.5	9430	A randomized outcome evaluation of group exercise programs in long-term care institutions	Lazowski D-A, Ecclestone NA, Myers AM, Paterson DH, Tudor-Locke C, Fitzgerald C, Jones G, Shima N, Cunningham DA	The Journals of Gerontology. Series A, Biological Sciences and Medical Sciences 1999 Dec;54(12):M621-M628	1	1	0	1	0	0	1	0	0	1	1	5
10.1002/14651858.CD007566.pub2	16	Courneya KS, Mackey JR, Bell GJ, Jones LW, Field CJ, Fairey AS. Randomized controlled trial of exercise training in postmenopausal breast cancer survivors: cardiopulmonary and quality of life outcomes. Journal of Clinical Oncology 2003;21(9):1660–8.	Courneya 2003c	G	G	R	.b	.b	Y	.b	.b	.b	G	G	G	71.4286	85.7143	9500	Randomized controlled trial of exercise training in postmenopausal breast cancer survivors: cardiopulmonary and quality of life outcomes	Courneya KS, Mackey JR, Bell GJ, Jones LW, Field CJ, Fairey AS	Journal of Clinical Oncology 2003 May 1;21(9):1660-1668	1	1	1	1	0	0	1	1	1	1	1	8
10.1002/14651858.CD008112.pub2	29	Licciardone JC, Stoll ST, Fulda KG, et al. Osteopathic manipulative treatment for chronic low back pain: a randomized controlled trial. Spine 2003;28(13):1355–62.	Licciardone 2003	G	Y	.b	Y	R	Y	.b	.b	.b	R	R	.b	14.2857	57.1429	9509	Osteopathic manipulative treatment for chronic low back pain: a randomized controlled trial [with consumer summary]	Licciardone JC, Stoll ST, Fulda KG, Russo DP, Siu J, Winn W, Swift J Jr	Spine 2003 Jul 1;28(13):1355-1362	1	1	1	1	0	0	0	1	0	1	1	6
10.1002/14651858.CD002014.pub3	3	Brox JI, Sorensen R, Friis A, Nygaard O, Indahl A, Keller A, Ingebrigtsen T, Eriksen HR, Holm I, Koller AK, Riise R, Reikeras O. Randomized clinical trial of lumbar instrumented fusion and cognitive intervention and exercises in patients with chronic low back pain and disc degeneration [with consumer summary]. Spine 2003 Sep 1;28(17):1913-1921	Brox 2003	G	G	.b	R	R	R	.b	.b	.b	G	G	.b	57.1429	57.1429	9638	Randomized clinical trial of lumbar instrumented fusion and cognitive intervention and exercises in patients with chronic low back pain and disc degeneration [with consumer summary]	Brox JI, Sorensen R, Friis A, Nygaard O, Indahl A, Keller A, Ingebrigtsen T, Eriksen HR, Holm I, Koller AK, Riise R, Reikeras O	Spine 2003 Sep 1;28(17):1913-1921	1	1	1	1	0	0	1	1	1	1	1	8
10.1002/14651858.CD004376.pub3	47	Song R, Lee E-O, Lam P, Bae S-C. Effects of Tai Chi exercise on pain, balance, muscle strength, and perceived difficulties in physical functioning in older women with osteoarthritis: a randomized clinical trial. Journal of Rheumatology 2003; 30:2039–44	Song 2003	G	G	R	.b	.b	.b	R	G	.b	R	Y	.b	42.8571	57.1429	9645	Effects of Tai Chi exercise on pain, balance, muscle strength, and perceived difficulties in physical functioning in older women with osteoarthritis: a randomized clinical trial	Song R, Lee EO, Lam P, Bae SC	The Journal of Rheumatology 2003 Sep;30(9):2039-2044	1	1	1	1	0	0	0	0	0	1	1	5
10.1002/14651858.CD001256.pub2	1	Andrish JT, Bergfeld JA, Walheim J. A prospective study on the management of shin splints. Journal of Bone and Joint Surgery - American Volume 1974;56(8):1697–700. [MEDLINE: 4434039]	Andrish 1974	Y	Y	.b	.b	.b	.b	.b	.b	R	R	.b	.b	0	50	9719	A prospective study on the management of shin splints	Andrish JT, Bergfeld JA, Walheim J	Journal of Bone and Joint Surgery -- American Volume 1974 Dec;56(8):1697-1700	0	1	0	0	0	0	0	1	0	1	1	4
10.1002/14651858.CD005627.pub3	4	Dewey KG, Lovelady CA, Nommsen-Rivers LA, McCrory MA, Lonnerdal B. A randomized study of the effects of aerobic exercise by lactating women on breast-milk volume and composition. The New England Journal of Medicine 1994 Feb 17;330(7):449-453.	Dewey 1994a	G	G	.b	.b	.b	R	.b	.b	.b	G	G	G	83.3333	83.3333	9721	A randomized study of the effects of aerobic exercise by lactating women on breast-milk volume and composition	Dewey KG, Lovelady CA, Nommsen-Rivers LA, McCrory MA, Lonnerdal B	The New England Journal of Medicine 1994 Feb 17;330(7):449-453	1	1	0	1	0	0	0	1	0	1	1	5
10.1002/14651858.CD003007.pub2	28	Yilmaz F, Yilmaz A, Merdol F, Parlar D, Sahin F, Kuran B. Efficacy of dynamic lumbar stabilization exercise in lumbar microdiscectomy. Journal of Rehabilitation Medicine 2003 Aug;35(4):163-167	Yilmaz 2003	Y	Y	.b	R	R	R	.b	.b	.b	Y	G	.b	14.2857	57.1429	9730	Efficacy of dynamic lumbar stabilization exercise in lumbar microdiscectomy	Yilmaz F, Yilmaz A, Merdol F, Parlar D, Sahin F, Kuran B	Journal of Rehabilitation Medicine 2003 Aug;35(4):163-167	1	1	0	1	0	0	0	0	0	1	1	4
10.1002/14651858.CD005107.pub4	3	Gur A, Karakoc M, Cevik R, Nas K, Sarac AJ, Karakoc M. Efficacy of low power laser therapy and exercise on pain and functions in chronic low back pain. Lasers in Surgery & Medicine 2003;32:233–8.	Gur 2003	Y	Y	.b	R	R	G	.b	.b	.b	G	.b	.b	33.3333	66.6667	9845	Efficacy of low power laser therapy and exercise on pain and functions in chronic low back pain	Gur A, Karakoc M, Cevik R, Nas K, Sarac AJ, Karakoc M	Lasers in Surgery and Medicine 2003 Mar;32(3):233-238	1	1	0	1	0	0	1	0	0	1	1	5
10.1002/14651858.CD004376.pub3	21	Huang M-H, Lin Y-S, Yang R-C, Lee C-L. A comparison of various therapeutic exercises on the functional status of patients with knee osteoarthritis. Seminars in Arthritis and Rheumatism 2003;32:398–406.	Huang 2003	R	Y	R	.b	.b	.b	R	Y	.b	Y	Y	.b	0	57.1429	9847	A comparison of various therapeutic exercises on the functional status of patients with knee osteoarthritis	Huang MH, Lin YS, Yang RC, Lee CL	Seminars in Arthritis and Rheumatism 2003 Jun;32(6):398-406	1	1	1	1	0	0	0	1	0	1	1	6
10.1002/14651858.CD003007.pub2	23	Ostelo RW, de Vet HC, Berfelo MW, Kerckhoffs MR, Vlaeyen JW, Wolters PM, van den Brandt PA. Effectiveness of behavioral graded activity after first-time lumbar disc surgery: short term results of a randomized controlled trial. European Spine Journal 2003 Dec;12(6):637-644.	Ostelo 2003	G	G	.b	R	R	R	.b	.b	.b	R	G	.b	42.8571	42.8571	9854	Effectiveness of behavioral graded activity after first-time lumbar disc surgery: short term results of a randomized controlled trial	Ostelo RW, de Vet HC, Berfelo MW, Kerckhoffs MR, Vlaeyen JW, Wolters PM, van den Brandt PA	European Spine Journal 2003 Dec;12(6):637-644	1	1	1	1	0	0	1	1	1	1	1	8
10.1002/14651858.CD001822.pub3	36	Staal JB, Hlobil H, Twisk JWR, Smid T, Koke AJA, van Mechelen W. Graded activity for low back pain in occupational health care: a randomized, controlled trial [with consumer summary]. Annals of Internal Medicine 2004 Jan 20;140(2):77-84	Staal 2004	G	G	.b	R	R	G	.b	.b	.b	G	G	.b	71.4286	71.4286	9860	Graded activity for low back pain in occupational health care: a randomized, controlled trial [with consumer summary]	Staal JB, Hlobil H, Twisk JWR, Smid T, Koke AJA, van Mechelen W	Annals of Internal Medicine 2004 Jan 20;140(2):77-84	1	1	1	1	0	0	1	1	1	1	1	8
10.1002/14651858.CD010192.pub2	16	McKenzie DC, Kalda AL. Effect of upper extremity exercise on secondary lymphedema in breast cancer patients: a pilot study. Journal of Clinical Oncology 2003;21:463–6.	McKenzie 2003	Y	Y	.b	.b	.b	Y	.b	.b	.b	Y	G	R	16.6667	83.3333	9873	Effect of upper extremity exercise on secondary lymphedema in breast cancer patients: a pilot study	McKenzie DC, Kalda AL	Journal of Clinical Oncology 2003 Feb 1;21(3):463-466	0	1	0	0	0	0	0	0	0	1	0	2
10.1002/14651858.CD004366.pub6	39	McCann IL, Holmes DS. Influence of aerobic exercise on depression. J Pers Soc Psychol. 1984 May;46(5):1142-7.	McCann 1984	Y	R	.b	Y	Y	R	.b	.b	.b	R	Y	Y	0	62.5	9895	Influence of aerobic exercise on depression	McCann IL, Holmes DS	Journal of Personality & Social Psychology 1984 May;46(5):1142-1147	1	1	0	1	0	0	0	1	0	1	0	4
10.1002/14651858.CD001027.pub2	17	Ridsdale L, Godfrey E, Chalder T, Seed P, King M, Wallace P, Wessely S. Chronic fatigue in general practice: Is counselling as good as cognitive behaviour therapy?. British Journal of General Practice 2001;51(462):19–24.	King 1999	G	G	.b	.b	.b	.b	.b	.b	G	Y	Y	Y	50	100	9901	Chronic fatigue in general practice: is counselling as good as cognitive behaviour therapy? A UK randomised trial [with consumer summary]	Ridsdale L, Godfrey E, Chalder T, Seed P, King M, Wallace P, Wessely S, Fatigue Trialists' Group	British Journal of General Practice 2001 Jan;51(462):19-24	1	1	1	1	0	0	0	0	1	1	1	6
10.1002/14651858.CD003010.pub5	29	Tesio L, Merlo A. Autotraction versus passive traction: an open controlled study in lumbar disc herniation. Archives of Physical Medicine and Rehabilitation 1993;74:871–6.	Tesio 1993	Y	Y	.b	G	R	Y	.b	.b	.b	Y	G	.b	28.5714	85.7143	9904	Autotraction versus passive traction: an open controlled study in lumbar disc herniation	Tesio L, Merlo A	Archives of Physical Medicine and Rehabilitation 1993 Aug;74(8):871-876	1	1	0	1	0	0	0	1	0	1	1	5
10.1002/14651858.CD004871.pub4	3	Cen SY, Loy SF, Sletten EG, Mclaine A. The effect of traditional Chinese Therapeutic Massage on individuals with neck pain. Clinical Acupuncture and Oriental Medicine 2003;4:88–93.	Cen 2003	G	R	.b	Y	R	R	.b	.b	.b	G	Y	.b	28.5714	57.1429	9916	The effect of traditional Chinese Therapeutic Massage on individuals with neck pain	Cen SY, Loy SF, Sletten EG, Mclaine A	Clinical Acupuncture & Oriental Medicine 2003;4(2-3):88-93	1	1	0	1	0	0	1	1	0	1	1	6
10.1002/14651858.CD008796.pub2	3	Marchese VG, Chiarello LA, Lange BJ. Effects of physical therapy intervention for children with acute lymphoblastic leukemia. Pediatric Blood and Cancer 2004;42(2):127–33.	Marchese 2004	G	Y	R	.b	.b	G	.b	.b	.b	Y	G	Y	42.8571	85.7143	9921	Effects of physical therapy intervention for children with acute lymphoblastic leukemia	Marchese VG, Chiarello LA, Lange BJ	Pediatric Blood & Cancer 2004 Feb;42(2):127-133	1	1	1	1	0	0	1	1	0	1	1	7
10.1002/14651858.CD001822.pub3	19	Karjalainen K, Malmivaara A, Mutanen P, Roine R, Hurri H, Pohjolainen T. Mini-intervention for subacute low back pain: two-year follow-up and modifiers of effectiveness [with consumer summary]. Spine 2004 May 15;29(10):1069-1076	Karjalainen 2003	G	G	.b	G	G	G	.b	.b	.b	G	G	.b	100	100	9974	Mini-intervention for subacute low back pain: two-year follow-up and modifiers of effectiveness [with consumer summary]	Karjalainen K, Malmivaara A, Mutanen P, Roine R, Hurri H, Pohjolainen T	Spine 2004 May 15;29(10):1069-1076	1	1	1	1	0	0	0	1	1	1	1	7
10.1002/14651858.CD000333.pub2	6	Chan K, Qin L, Lau M, Woo J, Au S, Choy W, et al.A randomized, prospective study of the effects of Tai Chi Chun exercise on bone mineral density in postmenopausal women. Archives of Physical Medicine and Rehabilitation 2004;85(5):717–22.	Chan 2004	Y	Y	.b	R	.b	Y	.b	.b	.b	Y	Y	G	14.2857	85.7143	9992	A randomized, prospective study of the effects of Tai Chi Chun exercise on bone mineral density in postmenopausal women	Chan K, Qin L, Lau M, Woo J, Au S, Choy W, Lee K, Lee S	Archives of Physical Medicine and Rehabilitation 2004 May;85(5):717-722	1	1	0	1	0	0	0	0	0	1	1	4
10.1002/14651858.CD004376.pub3	14	Foley A, Halbert J, Hewitt T, Crotty M, Halbert J, Hewitt T, et al.Does hydrotherapy improve strength and physical function in patients with osteoarthritis-a randomised controlled trial comparing a gym based and a hydrotherapy based strengthening program. Annals of the Rheumatic Diseases 2003;62:1162–7.	Foley 2003	G	G	R	.b	.b	.b	R	G	.b	G	Y	.b	57.1429	71.4286	10002	Does hydrotherapy improve strength and physical function in patients with osteoarthritis--a randomised controlled trial comparing a gym based and a hydrotherapy based strengthening programme	Foley A, Halbert J, Hewitt T, Crotty M	Annals of the Rheumatic Diseases 2003 Dec;62(12):1162-1167	1	1	1	1	0	0	1	1	1	1	1	8	10.1002/14651858.CD007912.pub2	4	Foley A, Halbert J, Hewitt T, Crotty M. Does hydrotherapy improve strength and physical function in patients with osteoarthritis - a randomised controlled trial comparing a gym based and a hydrotherapy based strengthening program. Annals of the Rheumatic Diseases 2003;62:1162–7.	Foley 2003	G	G	R	.b	.b	Y	.b	.b	.b	G	Y	Y
10.1002/14651858.CD003316.pub5	79	Winstein CJ, Rose DK, Tan SM, Lewthwaite R, Chui HC, Azen SP. A randomized controlled comparison of upper-extremity rehabilitation strategies in acute stroke: a pilot study of immediate and long-term outcomes. Archives of Physical Medicine and Rehabilitation 2004;85(4):620–8.	Winstein 2004	Y	G	R	.b	.b	R	.b	.b	.b	G	Y	Y	28.5714	71.4286	10011	A randomized controlled comparison of upper-extremity rehabilitation strategies in acute stroke: a pilot study of immediate and long-term outcomes	Winstein CJ, Rose DK, Tan SM, Lewthwaite R, Chui HC, Azen SP	Archives of Physical Medicine and Rehabilitation 2004 Apr;85(4):620-628	1	1	1	1	0	0	0	1	0	1	1	6
10.1002/14651858.CD004376.pub3	41	Quilty B, Tucker M, Campbell R, Dieppe P. Physiotherapy, including quadriceps exercises and patellar taping, for knee osteoarthritis with predominant patello-femoral joint involvement: randomized controlled trial. Journal of Rheumatology 2003;30:1311–7.	Quilty 2003	G	G	G	.b	.b	.b	G	G	.b	G	Y	.b	85.7143	100	10037	Physiotherapy, including quadriceps exercises and patellar taping, for knee osteoarthritis with predominant patello-femoral joint involvement: randomized controlled trial	Quilty B, Tucker M, Campbell R, Dieppe P	The Journal of Rheumatology 2003 Jun;30(6):1311-1317	1	1	1	1	0	0	1	1	1	1	1	8
10.1002/14651858.CD004376.pub3	36	Messier SP, Loeser RF, Miller GD, Morgan TM, Rejeski WJ, Sevick MA, et al.Exercise and dietary weight loss in overweight and obese older adults with knee osteoarthritis. Arthritis & Rheumatism 2004;50:1501–10	Messier 2004	G	G	R	.b	.b	.b	R	G	.b	G	Y	.b	57.1429	71.4286	10135	Exercise and dietary weight loss in overweight and obese older adults with knee osteoarthritis: the arthritis, diet, and activity promotion trial	Messier SP, Loeser RF, Miller GD, Morgan TM, Rejeski WJ, Sevick MA, Ettinger WH Jr, Pahor M, Williamson JD	Arthritis and Rheumatism 2004 May;50(5):1501-1510	1	1	1	1	0	0	1	1	1	1	1	8
10.1002/14651858.CD003236.pub2	52	Molsted S, Eidemak I, Sorensen HT, Kristensen JH. Five months of physical exercise in hemodialysis patients: effects on aerobic capacity, physical function and self-rated health. Nephron 2004;96(3):c76–81	Molsted 2004	G	G	.b	R	.b	G	.b	.b	.b	Y	.b	.b	60	80	10182	Five months of physical exercise in hemodialysis patients: effects on aerobic capacity, physical function and self-rated health	Molsted S, Eidemak I, Sorensen HT, Kristensen JH	Nephron 2004;96(3):c76-c81	1	1	1	1	0	0	1	0	0	1	1	6
10.1002/14651858.CD008693.pub2	3	McNeely ML, Parliament M, Courneya KS, Seikaly H, Jha N, Scrimger R, et al.A pilot study of a randomized controlled trial to evaluate the effects of progressive resistance exercise training on shoulder dysfunction caused by spinal accessory neurapraxia/neurectomy in head and neck cancer survivors. Head and Neck 2004;26(6):518–30.	McNeely 2004	G	Y	.b	.b	.b	.b	.b	.b	R	G	Y	G	50	83.3333	10198	A pilot study of a randomized controlled trial to evaluate the effects of progressive resistance exercise training on shoulder dysfunction caused by spinal accessory neurapraxia/neurectomy in head and neck cancer survivors	McNeely ML, Parliament M, Courneya KS, Seikaly H, Jha N, Scrimger R, Hanson J	Head & Neck 2004 Jun;26(6):518-530	1	1	0	1	0	0	0	1	0	1	1	5
10.1002/14651858.CD009508	20	Gallo ML, Staskin DR. Cues to action: pelvic floor muscle exercise compliance in women with stress urinary incontinence. Neurourology and Urodynamics 1997;16(3): 167–77. [MEDLINE: 4644]	Gallo 1997	R	R	.b	.b	.b	.b	.b	.b	Y	Y	G	Y	16.6667	66.6667	10245	Cues to action: pelvic floor muscle exercise compliance in women with stress urinary incontinence	Gallo ML, Staskin DR	Neurourology and Urodynamics 1997;16(3):167-177	1	0	0	0	0	0	0	1	0	1	1	3
10.1002/14651858.CD000990.pub3	15	Gelin J, Jivegard L, Taft C, Karlsson J, Sullivan M, Dahllöf AG, et al. Treatment efficacy of intermittent claudication by surgical intervention, supervised physical exercise training compared to no treatment in unselected randomised patients I: one year results of functional and physiological improvements. European Journal of Vascular and Endovascular Surgery 2001;22(2):107–13.	Gelin 2001	G	G	G	.b	.b	Y	.b	.b	.b	G	G	Y	71.4286	100	10246	Treatment efficacy of intermittent claudication by surgical intervention, supervised physical exercise training compared to no treatment in unselected randomised patients I: one year results of functional and physiological improvements	Gelin J, Jivegard L, Taft C, Karlsson J, Sullivan M, Dahllof AG, Sandstrom R, Arfvidsson B, Lundholm K	European Journal of Vascular and Endovascular Surgery 2001 Aug;22(2):107-113	1	1	0	1	0	0	0	0	1	1	1	5
10.1002/14651858.CD003054.pub3	24	Wing RR, Venditti E, Jakicic JM, Polley BA, Lang W. Lifestyle intervention in overweight individual with a family history of diabetes. Diabetes Care 1998;21:350–9.	Wing 1998	Y	Y	.b	.b	.b	G	.b	.b	.b	Y	Y	G	33.3333	100	10293	Lifestyle intervention in overweight individuals with a family history of diabetes	Wing RR, Venditti E, Jakicic JM, Polley BA, Lang W	Diabetes Care 1998 Mar;21(3):350-359	1	1	0	1	0	0	1	1	0	1	1	6
10.1002/14651858.CD004575.pub3	2	Sherry MA, Best TM. A comparison of 2 rehabilitation programs in the treatment of acute hamstring strains. Journal of Orthopaedic & Sports Physical Therapy 2004;34 (3):116–25.	Sherry 2004	G	G	R	.b	.b	R	.b	.b	.b	Y	G	G	57.1429	71.4286	10332	A comparison of 2 rehabilitation programs in the treatment of acute hamstring strains	Sherry MA, Best TM	The Journal of Orthopaedic and Sports Physical Therapy 2004 Mar;34(3):116-125	1	1	0	0	0	0	0	1	0	1	1	4
10.1002/14651858.CD001027.pub2	29	Ridsdale L, Darbishire L, Seed PT. Is graded exercise better than cognitive behaviour therapy for fatigue? A UK randomized trial in primary care. Psychological Medicine 2004;34:37–49.	Risdale 2004	Y	G	.b	.b	.b	.b	.b	.b	Y	Y	Y	Y	16.6667	100	10374	Is graded exercise better than cognitive behaviour therapy for fatigue? A UK randomized trial in primary care	Ridsdale L, Darbishire L, Seed PT	Psychological Medicine 2004 Jan;34(1):37-49	1	1	1	1	0	0	0	1	1	1	1	7
10.1002/14651858.CD007566.pub2	14	Courneya KS, Friedenreich CM, Quinney HA, Fields AL, Jones LW, Fairey AS. A randomized trial of exercise and quality of life in colorectal cancer survivors. European Journal of Cancer Control 2003;12(4):347–57.	Courneya 2003b	G	Y	R	.b	.b	G	.b	.b	.b	G	G	G	71.4286	85.7143	10382	A randomized trial of exercise and quality of life in colorectal cancer survivors	Courneya KS, Friedenreich CM, Quinney HA, Fields AL, Jones LW, Fairey AS	European Journal of Cancer Care 2003 Dec;12(4):347-357	1	1	0	1	0	0	1	1	1	1	1	7
10.1002/14651858.CD001116.pub4	1	Ahmaidi SB, Varray AL, Savy-Pacaux AM, Prefaut CG. Cardiorespiratory fitness evaluation by the shuttle test in asthmatic subjects during aerobic training. Chest 1993 Apr;103(4):1135-1141	Ahmaidi 1980	Y	Y	.b	R	.b	G	.b	.b	.b	Y	R	Y	14.2857	71.4286	10421	Cardiorespiratory fitness evaluation by the shuttle test in asthmatic subjects during aerobic training	Ahmaidi SB, Varray AL, Savy-Pacaux AM, Prefaut CG	Chest 1993 Apr;103(4):1135-1141	0	1	0	0	0	0	1	0	0	0	1	3
10.1002/14651858.CD005381.pub4	3	Emery CF, Gatz M. Psychological and cognitive effects of an exercise program for community-dwelling older adults. Gerontologist 1990;30(2):184–8.	Emery 1990a	Y	Y	.b	R	G	Y	.b	.b	.b	R	Y	G	25	75	10453	Psychological and cognitive effects of an exercise program for community-residing older adults	Emery CF, Gatz M	The Gerontologist 1990 Apr;30(2):184-188	0	1	0	1	0	0	0	0	0	1	1	4
10.1002/14651858.CD004294.pub3	68	Schoenfelder DP, Rubenstein LM. An exercise program to improve fall-related outcomes in elderly nursing home residents. Applied Nursing Research. 2004;17:21–31.	Schoenfelder 2004	Y	Y	Y	.b	.b	.b	G	G	.b	G	Y	G	50	100	10479	An exercise program to improve fall-related outcomes in elderly nursing home residents	Schoenfelder DP, Rubenstein LM	Applied Nursing Research 2004 Feb;17(1):21-31	1	1	0	1	0	0	0	0	0	1	1	4
10.1002/14651858.CD003316.pub5	57	Ouellette MM, LeBrasseur NK, Bean JF, Phillips E, Stein J, Frontera WR, et al. High-intensity resistance training improves muscle strength, self-reported function, and disability in long-term stroke survivors. Stroke 2004;35(6): 1404–9.	Ouellette 2004	Y	Y	R	.b	.b	G	.b	.b	.b	G	Y	Y	28.5714	85.7143	10589	High-intensity resistance training improves muscle strength, self-reported function, and disability in long-term stroke survivors	Ouellette MM, LeBrasseur NK, Bean JF, Phillips E, Stein J, Frontera WR, Fielding RA	Stroke 2004 Jun;35(6):1404-1409	1	1	0	1	0	0	1	1	1	1	1	7
10.1002/14651858.CD004249.pub4	50	Savolainen A, Ahlberg J, Nummila H, Nissinen M. Active or passive treatment for neck-shoulder pain in occupational health care? A randomized controlled trial. Occupational Medicine 2004;54:422–4.	Savolainen 2004	Y	Y	.b	R	R	R	.b	.b	.b	R	Y	.b	0	42.8571	10616	Active or passive treatment for neck-shoulder pain in occupational health care? A randomized controlled trial	Savolainen A, Ahlberg J, Nummila H, Nissinen M	Occupational Medicine 2004 Sep;54(6):422-424	1	1	0	1	0	0	0	0	0	1	1	4
10.1002/14651858.CD009601.pub2	1	Bakhtiary AH, Rashidy-Pour A. Ultrasound and laser therapy in the treatment of carpal tunnel syndrome. Australian Journal of Physiotherapy 2004;50:147–51. [PUBMED: 15482245]	Bakhtiary 2004	G	Y	Y	.b	.b	G	.b	.b	.b	G	G	G	71.4286	100	10618	Ultrasound and laser therapy in the treatment of carpal tunnel syndrome	Bakhtiary AH, Rashidy-Pour A	Australian Journal of Physiotherapy 2004;50(3):147-151	1	1	1	1	0	0	1	1	1	1	1	8
10.1002/14651858.CD007818.pub2	15	Vallbona C, Hazlewood CF, Jurida G. Response of pain to static magnetic fields in postpolio patients: a double-blind pilot study. Archives of Physical Medicine and Rehabilitation 1997 Nov;78(11):1200-1203	Vallbona 1997	G	G	.b	G	G	G	.b	.b	.b	G	R	G	87.5	87.5	10638	Response of pain to static magnetic fields in postpolio patients: a double-blind pilot study	Vallbona C, Hazlewood CF, Jurida G	Archives of Physical Medicine and Rehabilitation 1997 Nov;78(11):1200-1203	0	1	1	1	1	1	1	1	0	1	1	9
10.1002/14651858.CD008112.pub2	38	Rasmussen-Barr E, Nilsson-Wikmar L, Arvidsson I. Stabilizing training compared with manual treatment in sub-acute and chronic low-back pain. Manual Ther 2003;8 (4):233–41.	Rasmussen-Barr 2003	G	Y	.b	R	R	R	.b	.b	.b	R	Y	.b	14.2857	42.8571	10730	Stabilizing training compared with manual treatment in sub-acute and chronic low-back pain	Rasmussen-Barr E, Nilsson-Wikmar L, Arvidsson I	Manual Therapy 2003 Nov;8(4):233-241	1	1	0	1	0	0	0	1	0	1	1	5
10.1002/14651858.CD007651.pub2	71	Robinson TN. Reducing children's television viewing to prevent obesity: a randomized controlled trial. JAMA 1999 Oct 27;282(16):1561-1567	Robinson 1999	Y	G	.b	.b	.b	.b	.b	.b	G	G	G	.b	80	100	10732	Reducing children's television viewing to prevent obesity: a randomized controlled trial	Robinson TN	JAMA 1999 Oct 27;282(16):1561-1567	1	0	0	1	0	0	1	1	1	1	1	6
10.1002/14651858.CD008465.pub2	68	Segal R, EvansW, Johnson D, Smith J, Colletta S, Gayton J, et al.Structured exercise improves physical functioning in women with stages I and II breast cancer: results of a randomized controlled trial. Journal of Clinical Oncology 2001;19(3):657–65.	Segal 2001	G	Y	R	.b	.b	R	.b	.b	.b	G	G	G	57.1429	71.4286	10736	Structured exercise improves physical functioning in women with stages I and II breast cancer: results of a randomized controlled trial	Segal R, Evans W, Johnson D, Smith J, Colletta S, Gayton J, Woodard S, Wells G, Reid R	Journal of Clinical Oncology 2001 Feb 1;19(3):657-665	1	1	0	1	0	0	0	0	1	1	1	5
10.1002/14651858.CD009600	2	Tittiranonda P, Rempel D, Armstrong T, Burastero S. Effect of four computer keyboards in computer users with upper extremity musculoskeletal disorders. American Journal of Industrial Medicine 1999;35(6):647–61. [PUBMED: 10332518]	Tittiranonda 1999	G	Y	.b	R	.b	G	.b	.b	.b	R	R	G	42.8571	57.1429	10750	Effect of four computer keyboards in computer users with upper extremity musculoskeletal disorders	Tittiranonda P, Rempel D, Armstrong T, Burastero S	American Journal of Industrial Medicine 1999 Jun;35(6):647-661	1	1	0	1	0	0	1	1	0	1	1	6
10.1002/14651858.CD004057.pub3	26	Wand BM, Bird C, McAuley JH, Doré CJ, MacDowell M, De Souza LH. Early intervention for the management of acute low back pain: a single-blind randomised controlled trial of biopsychosocial education, manual therapie and exercise. Spine 2004;29:2350–6.	Wand 2004	G	G	.b	Y	R	Y	.b	.b	.b	R	.b	.b	33.3333	66.6667	10754	Early intervention for the management of acute low back pain: a single-blind randomized controlled trial of biopsychosocial education, manual therapy, and exercise [with consumer summary]	Wand BM, Bird C, McAuley JH, Dore CJ, MacDowell M, de Souza LH	Spine 2004 Nov 1;29(21):2350-2356	1	1	1	1	0	0	0	0	1	1	1	6
10.1002/14651858.CD003316.pub5	25	Eich HJ, Mach H, Werner C, Hesse S. Aerobic treadmill plus Bobath walking training improves walking in subacute stroke: a randomized controlled trial. Clinical Rehabilitation 2004;18(6):640–51.	Eich 2004	G	Y	R	.b	.b	R	.b	.b	.b	G	Y	Y	28.5714	71.4286	10765	Aerobic treadmill plus Bobath walking training improves walking in subacute stroke: a randomized controlled trial [with consumer summary]	Eich HJ, Mach H, Werner C, Hesse S	Clinical Rehabilitation 2004 Sep;18(6):640-651	1	1	1	1	0	0	1	1	1	1	1	8
10.1002/14651858.CD004249.pub4	24	Haas M, Groupp E, Aickin M, Fairweather A, Ganger B, Attwood M, et al. Dose response for chiropractic care of chronic cervicogenic headache and associated neck pain: a randomized pilot study. Journal of Manipulative and Physiological Therapeutics 2004;27:547–53.	Haas 2004	G	Y	.b	R	R	R	.b	.b	.b	G	Y	.b	28.5714	57.1429	10777	Dose response for chiropractic care of chronic cervicogenic headache and associated neck pain: a randomized pilot study	Haas M, Groupp E, Aickin M, Fairweather A, Ganger B, Attwood M, Cummins C, Baffes L	Journal of Manipulative and Physiological Therapeutics 2004 Nov-Dec;27(9):547-553	1	1	1	0	0	0	0	1	1	1	1	6
10.1002/14651858.CD005106.pub4	11	Klaber Moffett JA, Jackson DA, Richmond S, Hahn S, Coulton S, Farrin A, et al. Randomised trial of a brief physiotherapy intervention compared with usual physiotherapy for neck pain patients: outcomes and patients’ preference. BMJ 2005;330:75-78	Klaber Moffet 2005	G	G	.b	R	R	R	.b	.b	.b	R	Y	Y	25	50	10786	Randomised trial of a brief physiotherapy intervention compared with usual physiotherapy for neck pain patients: outcomes and patients' preference [with consumer summary]	Klaber Moffett JA, Jackson DA, Richmond S, Hahn S, Coulton S, Farrin A, Manca A, Torgerson DJ	BMJ 2005 Jan 8;330(7482):75-78	1	1	1	0	0	0	1	0	1	1	1	6
10.1002/14651858.CD008963.pub2	5	Berman BM, Lao L, Langenberg P, Lee WL, Gilpin AM, Hochberg MC. Effectiveness of acupuncture as adjunctive therapy in osteoarthritis of the knee: a randomized, controlled trial. Annals of Internal Medicine 2004;141(12): 901–10. [DOI: Cn-00505978; PUBMED: 15611487]	Berman 2004	G	G	R	.b	.b	R	.b	.b	.b	R	G	G	57.1429	57.1429	10787	Effectiveness of acupuncture as adjunctive therapy in osteoarthritis of the knee: a randomized, controlled trial [with consumer summary]	Berman BM, Lao L, Langenberg P, Lee WL, Gilpin AM, Hochberg MC	Annals of Internal Medicine 2004 Dec 21;141(12):901-910	1	1	1	1	1	0	1	0	0	1	1	7
10.1002/14651858.CD004057.pub3	21	Moseley GL, Nicholas MK, Hodges PW. A controlled trial of intensive neurophysiology education in chronic low back pain. Clin J Pain 2004;20:324–30.	Moseley 2004	Y	Y	.b	G	G	Y	.b	.b	.b	G	.b	.b	50	100	10798	A randomized controlled trial of intensive neurophysiology education in chronic low back pain	Moseley GL, Nicholas MK, Hodges PW	The Clinical Journal of Pain 2004 Sep-Oct;20(5):324-330	1	1	1	1	0	0	0	1	0	1	1	6
10.1002/14651858.CD008112.pub2	47	UK BEAM Trial Team [Underwood M, corresponding author]. United Kingdom back pain exercise and manipulation (UK BEAM) randomised trial: effectiveness of physical treatments for back pain in primary care. BMJ 2004;329(7479):1377–81.	UKBEAM trial 2004	G	G	.b	R	R	R	.b	.b	.b	R	G	.b	42.8571	42.8571	10800	United Kingdom back pain exercise and manipulation (UK BEAM) randomised trial: effectiveness of physical treatments for back pain in primary care [with consumer summary]	UK BEAM Trial Team	BMJ 2004 Dec 11;329(7479):1377-1384	1	1	1	1	0	0	0	0	1	1	1	6
10.1002/14651858.CD000333.pub2	51	Verschueren SM, Roelants M, Delecluse C, Swinnen S, Vanderschueren D, Boonen S. Effect of 6-month whole body vibration training on hip density, muscle strength, and postural control in postmenopausal women: a randomized controlled pilot study. Journal of Bone and Mineral Research 2004;19(3):352–9.	Veschueren 2004	G	Y	.b	R	.b	G	.b	.b	.b	Y	Y	G	42.8571	85.7143	10820	Effect of 6-month whole body vibration training on hip density, muscle strength, and postural control in postmenopausal women: a randomized controlled pilot study	Verschueren SMP, Roelants M, Delecluse C, Swinnen S, Vanderschueren D, Boonen S	Journal of Bone and Mineral Research 2004 Mar;19(3):352-359	0	1	0	1	0	0	1	0	0	1	1	5
10.1002/14651858.CD004294.pub3	69	Sihoven SE, Sipilä S, Era P. Changes in postural balance in frail elderly women during a 4-week visual feedback training: a randomized controlled trial. Gerontology 2004; 50:87–95.	Sihvonen 2004	G	Y	R	.b	.b	.b	.a	.a	.b	G	Y	G	50	83.3333	10828	Changes in postural balance in frail elderly women during a 4-week visual feedback training: a randomized controlled trial	Sihvonen SE, Sipila S, Era PA	Gerontology 2004 Mar-Apr;50(2):87-95	1	1	0	1	0	0	0	1	0	1	1	5
10.1002/14651858.CD003054.pub3	3	Pan XR, Li GW, Hu YH, Wang JX, Yang WY, An ZX, et al.Effects of diet and exercise in preventing NIDDM in people with impaired glucose tolerance.The Da Qing IGT and diabetes study. Diabetes Care 1997;20:537–44	Da Qing 1997	Y	Y	.b	.b	.b	Y	.b	.b	.b	Y	Y	R	0	83.3333	10875	Effects of diet and exercise in preventing NIDDM in people with impaired glucose tolerance. The Da Qing IGT and Diabetes Study	Pan XR, Li GW, Hu YH, Wang JX, Yang WY, An ZX, Hu ZX, Lin J, Xiao JZ, Cao HB, Liu PA, Jiang XG, Jiang YY, Wang JP, Zheng H, Zhang H, Bennett PH, Howard BV	Diabetes Care 1997 Apr;20(4):537-544	1	1	0	1	0	0	0	1	0	1	1	5
10.1002/14651858.CD004294.pub3	75	Effect of a combined walking and conversation intervention on functional mobility of nursing home residents with Alzheimer Disease. Alzheimer Disease and Associated Disorders 2000;14(4):196–201.	Tappen 2000	Y	Y	Y	.b	.b	.b	.a	G	.b	Y	Y	G	28.5714	100	10880	Effect of a combined walking and conversation intervention on functional mobility of nursing home residents with Alzheimer disease	Tappen RM, Roach KE, Applegate EB, Stowell P	Alzheimer Disease & Associated Disorders 2000 Oct-Dec;14(4):196-201	1	1	0	1	0	0	1	1	0	1	1	6
10.1002/14651858.CD004294.pub3	74	Tappen RM. The effect of skill training on functional abilities of nursing home residents with dementia. Research in Nursing & Health 1994;17(4):159–65.	Tappen 1994	Y	Y	R	.b	.b	.b	G	.a	.b	Y	Y	G	28.5714	85.7143	10884	The effect of skill training on functional abilities of nursing home residents with dementia	Tappen RM	Research in Nursing & Health 1994 Jun;17(3):159-165	1	1	0	1	0	0	1	1	0	1	1	6
10.1002/14651858.CD010392.pub2	1	Aittasalo M, Miilunpalo S, Suni J. The effectiveness of physical activity counseling in a work-site setting. A randomized, controlled trial. Patient Education and Counseling 2004;55(2):193–202.	Aittasalo 2004	Y	Y	Y	.b	.b	Y	.b	.b	.b	G	G	G	42.8571	100	10892	The effectiveness of physical activity counseling in a work-site setting: a randomized, controlled trial	Aittasalo M, Miilunpalo S, Suni J	Patient Education and Counseling 2004 Nov;55(2):193-202	1	1	0	0	0	0	0	1	0	1	1	4
10.1002/14651858.CD005627.pub3	2	Armstrong K, Edwards H. The effectiveness of a pram-walking exercise programme in reducing depressive symptomatology for postnatal women. International Journal of Nursing Practice 2004 Aug;10(4):177-194.	Armstrong 2004	G	G	.b	.b	.b	Y	.b	.b	.b	G	R	Y	50	83.3333	10897	The effectiveness of a pram-walking exercise programme in reducing depressive symptomatology for postnatal women	Armstrong K, Edwards H	International Journal of Nursing Practice 2004 Aug;10(4):177-194	1	1	1	1	0	0	0	0	0	1	1	5
10.1002/14651858.CD007566.pub2	25	Dimeo FC, Thomas F, Raabe-Menssen C, Propper F, Mathias M. Effect of aerobic exercise and relaxation training on fatigue and physical performance of cancer patients after surgery. A randomised controlled trial. Supportive Care in Cancer 2004;12(11):774–9.	Dimeo 2004	G	G	R	.b	.b	R	.b	.b	.b	G	G	R	57.1429	57.1429	10951	Effect of aerobic exercise and relaxation training on fatigue and physical performance of cancer patients after surgery. A randomised controlled trial	Dimeo FC, Thomas F, Raabe-Menssen C, Propper F, Mathias M	Supportive Care in Cancer 2004;12(11):774-779	1	1	1	1	0	0	0	1	0	1	1	6
10.1002/14651858.CD004366.pub6	17	Dunn AL, Trivedi MH, Kampert JB, Clark CG, Chambliss HO. Exercise treatment for depression: efficacy and dose response. Am J Prev Med. 2005 Jan;28(1):1-8.	Dunn 2005	Y	G	.b	Y	Y	G	.b	.b	.b	G	G	Y	50	100	10957	Exercise treatment for depression efficacy and dose response [with consumer summary]	Dunn AL, Trivedi MH, Kampert JB, Clark CG, Chambliss HO	American Journal of Preventive Medicine 2005 Jan;28(1):1-8	1	1	1	1	0	0	1	1	1	1	1	8
10.1002/14651858.CD004249.pub4	18	Fernandez-de-las-Penas C, Fernandez-Carnero J, Plaza Fernandez A, Lomas-Vega R, Miangolarra-Page JC. Dorsal manipulation in whiplash injury treatment: a randomized controlled trial. Journal of Whiplash & Related Disorders 2004;3:55–71.	Fernandez 2004a	Y	R	.b	R	R	R	.b	.b	.b	G	Y	.b	14.2857	42.8571	10968	Dorsal manipulation in whiplash injury treatment: a randomized controlled trial	Fernandez-de-las-Penas C, Fernandez-Carnero J, Fernandez AP, Lomas-Vega R, Miangolarra-Page JC	Journal of Whiplash & Related Disorders 2004;3(2):55-72	1	1	0	0	0	0	0	1	0	1	1	4
10.1002/14651858.CD004057.pub3	6	Frost H, Lamb SE, Doll HA, Carver PT, Stewart-Brown S. Randomised controlled trial of physiotherapy compared with advice for low back pain. BMJ 2004;329(7468):708.	Frost 2004	G	G	.b	R	R	G	.b	.b	.b	G	.b	.b	66.6667	66.6667	10974	Randomised controlled trial of physiotherapy compared with advice for low back pain [with consumer summary]	Frost H, Lamb SE, Doll HA, Carver PT, Stewart-Brown S	BMJ 2004 Sep 25;329(7468):708-713	1	1	1	1	0	0	0	0	1	1	1	6
10.1002/14651858.CD008618.pub2	4	Gold DT, Shipp KM, Pieper CF, Duncan PW, Martinez S, Lyles KW. Group treatment improves trunk strength and psychological status in older women with vertebral fractures: results of a randomized, clinical trial. Journal of the American Geriatrics Society 2004;52(9):1471–8	Gold 2004	G	G	G	.b	.b	G	.b	.b	.b	Y	Y	.b	66.6667	100	10980	Group treatment improves trunk strength and psychological status in older women with vertebral fractures: results of a randomized, clinical trial	Gold DT, Shipp KM, Pieper CF, Duncan PW, Martinez S, Lyles KW	Journal of the American Geriatrics Society 2004 Sep;52(9):1471-1478	1	1	1	1	0	0	1	1	1	1	1	8
10.1002/14651858.CD008465.pub2	47	Headley JA, Ownby KK, John LD. The effect of seated exercise on fatigue and quality of life in women with advanced breast cancer. Oncology Nursing Forum 2004;31 (5):977–83.	Headley 2004	G	Y	R	.b	.b	R	.b	.b	.b	R	G	G	42.8571	57.1429	10998	The effect of seated exercise on fatigue and quality of life in women with advanced breast cancer [with consumer summary]	Headley JA, Ownby KK, John LD	Oncology Nursing Forum 2004 Sep;31(5):977-983	1	1	0	0	0	0	0	0	0	1	0	2
10.1002/14651858.CD004376.pub3	23	Hughes SL, Seymour RB, Campbell R, Pollak N, Huber G, Sharma L. Impact of the Fit and Strong intervention on older adults with osteoarthritis. The Gerontologist 2004;44: 217–28.	Hughes 2004	G	Y	R	.b	.b	.b	R	R	.b	R	Y	.b	14.2857	42.8571	11007	Impact of the fit and strong intervention on older adults with osteoarthritis	Hughes SL, Seymour RB, Campbell R, Pollak N, Huber G, Sharma L	The Gerontologist 2004 Apr;44(2):217-228	1	1	0	1	0	0	0	0	0	1	1	4	10.1002/14651858.CD008963.pub2	20	Hughes SL, Seymour RB, Campbell R, Pollak N, Huber G, Sharma L. Impact of the fit and strong intervention on older adults with osteoarthritis. The Gerontologist 2004;44 (2):217–28. [DOI: Cn-00469463; PUBMED: 15075418]	Hughes 2004	Y	Y	R	.b	.b	R	.b	.b	.b	R	G	G
10.1002/14651858.CD007130.pub2	21	Improved exercise tolerance and quality of life with cardiac rehabilitation of older patients after myocardial infarction: results of a randomized, controlled trial Marchionni N, Fattirolli F, Fumagalli S, Oldridge N, del Lungo F, Morosi L, Burgisser C, Masotti G Circulation 2003 May 6;107(17):2201-2206	Marchionni 2003	Y	Y	.b	.b	.b	G	.b	.b	.b	G	G	.b	60	100	11069	Improved exercise tolerance and quality of life with cardiac rehabilitation of older patients after myocardial infarction: results of a randomized, controlled trial	Marchionni N, Fattirolli F, Fumagalli S, Oldridge N, del Lungo F, Morosi L, Burgisser C, Masotti G	Circulation 2003 May 6;107(17):2201-2206	1	1	0	0	0	0	1	1	0	1	1	5
10.1002/14651858.CD007566.pub2	38	Mustian KM, Katula JA, Gill DL, Roscoe JA, Lang D, Murphy K. Tai Chi Chuan, health-related quality of life and self-esteem: a randomized trial with breast cancer survivors. Supportive Care in Cancer 2004;12(12):871–6.	Mustian 2004	Y	Y	R	.b	.b	R	.b	.b	.b	R	G	G	28.5714	57.1429	11087	Tai Chi Chuan, health-related quality of life and self-esteem: a randomized trial with breast cancer survivors	Mustian KM, Katula JA, Gill DL, Roscoe JA, Lang D, Murphy K	Supportive Care in Cancer 2004;12(12):871-876	1	1	0	0	0	0	0	0	0	1	0	2
10.1002/14651858.CD000333.pub2	33	Newstead A, Smith KI, Bruder J, Keller C. The effect of a jumping exercise intervention on bone mineral density in postmenopausal women. Journal of Geriatric Physical Therapy 2004;27(2):47–52	Newstead 2004	Y	Y	.b	R	.b	Y	.b	.b	.b	Y	Y	G	14.2857	85.7143	11091	The effect of a jumping exercise intervention on bone mineral density in postmenopausal women	Newstead A, Smith KI, Bruder J, Keller C	Journal of Geriatric Physical Therapy 2004;27(2):47-52	1	1	0	1	0	0	0	1	0	1	1	5
10.1002/14651858.CD003316.pub5	63	Richards CL, Malouin F, Bravo G, Dumas F, Wood-Dauphinee S. The role of technology in task-oriented training in persons with subacute stroke: a randomized controlled trial. Neurorehabilitation and Neural Repair 2004;18(4):199–211.	Richards 2004	Y	Y	R	.b	.b	G	.b	.b	.b	G	Y	Y	28.5714	85.7143	11118	The role of technology in task-oriented training in persons with subacute stroke: a randomized controlled trial	Richards CL, Malouin F, Bravo G, Dumas F, Wood-Dauphinee S	Neurorehabilitation and Neural Repair 2004 Dec;18(4):199-211	1	1	0	1	0	0	1	0	1	1	1	6
10.1002/14651858.CD002114.pub2	29	Seo JT, Yoon H, Kim YH. A randomized prospective study comparing new vaginal cone and FES-Biofeedback. Yonsei Medical Journal 2004;45(5):879–84.	Seo 2004	Y	Y	.b	Y	.b	Y	.b	.b	.b	Y	G	G	28.5714	100	11133	A randomized prospective study comparing new vaginal cone and FES-biofeedback	Seo JT, Yoon H, Kim YH	Yonsei Medical Journal 2004;45(5):879-884	0	1	0	1	0	0	0	0	0	1	1	4
10.1002/14651858.CD003236.pub2	67	van Vilsteren MC, de Greef MH, Huisman RM. The effects of a low-to-moderate intensity pre-conditioning exercise programme linked with exercise counselling for sedentary haemodialysis patients in The Netherlands: results of a randomized clinical trial. Nephrology Dialysis Transplantation 2005;20(1):141–6.	Van Vilsteren 2005	Y	Y	.b	R	.b	G	.b	.b	.b	G	.b	.b	40	80	11171	The effects of a low-to-moderate intensity pre-conditioning exercise programme linked with exercise counselling for sedentary haemodialysis patients in The Netherlands: results of a randomized clinical trial	van Vilsteren MC, de Greef MH, Huisman RM	Nephrology, Dialysis, Transplantation 2005 Jan;20(1):141-146	1	1	0	1	0	0	0	1	0	1	1	5
10.1002/14651858.CD002014.pub3	41	von Korff M, Balderson BH, Saunders K, Miglioretti DL, Lin EH, Berry S, Moore JE, Turner JA. A trial of an activating intervention for chronic back pain in primary care and physical therapy settings. Pain 2005 Feb;113(3):323-330	van Korff 2005	Y	Y	.b	Y	R	Y	.b	.b	.b	G	G	.b	28.5714	85.7143	11177	A trial of an activating intervention for chronic back pain in primary care and physical therapy settings	von Korff M, Balderson BH, Saunders K, Miglioretti DL, Lin EH, Berry S, Moore JE, Turner JA	Pain 2005 Feb;113(3):323-330	1	1	0	1	0	0	1	1	1	1	1	7
10.1002/14651858.CD004871.pub4	16	Yagci N, Fatma U, Bek N. Comparison of connective tissue massage and spray-and-stretch technique in the treatment of chronic cervical myofascial pain syndrome. The Pain Clinic 2004;16(4):469–74.	Yagci 2004	Y	Y	.b	R	R	R	.b	.b	.b	G	Y	.b	14.2857	57.1429	11199	Comparison of connective tissue massage and spray-and-stretch technique in the treatment of chronic cervical myofascial pain syndrome	Yagci N, Uygur F, Bek N	The Pain Clinic 2004;16(4):469-474	0	1	0	1	0	0	0	1	0	1	1	5
10.1002/14651858.CD009899	17	Tal-Akabi A, Rushton A. An investigation to compare the effectiveness of carpal bone mobilisation and neurodynamic mobilisation as methods of treatment for carpal tunnel syndrome. Manual Therapy 2000;5(4): 214–22.	tai-Akabi 200	G	Y	R	.b	.b	G	.b	.b	.b	G	G	G	71.4286	85.7143	11236	An investigation to compare the effectiveness of carpal bone mobilisation and neurodynamic mobilisation as methods of treatment for carpal tunnel syndrome	Tal-Akabi A, Rushton A	Manual Therapy 2000 Nov;5(4):214-222	1	1	0	1	0	0	0	1	0	1	0	4
10.1002/14651858.CD007912.pub2	10	van Baar ME, Dekker J, Oostendorp RAB, Bijl D, Voorn TB, Lemmens JAM, et al.The effectiveness of exercise therapy in patients with osteoarthritis of the hip or knee: a randomized clinical trial. Journal of Rheumatology 1998;25: 2432–9.	van Baar 1998	G	G	R	.b	.b	Y	.b	.b	.b	G	Y	G	57.1429	85.7143	11237	The effectiveness of exercise therapy in patients with osteoarthritis of the hip or knee: a randomized clinical trial	van Baar ME, Dekker J, Oostendorp RA, Bijl D, Voorn TB, Lemmens JA, Bijlsma JW	The Journal of Rheumatology 1998 Dec;25(12):2432-2439	1	1	1	1	0	0	1	1	1	1	1	8	10.1002/14651858.CD004376.pub3	52	van Baar ME, Dekker J, Oostendorp RAB, Bijl D, Voorn TB, Lemmens JAM, et al.The effectiveness of exercise therapy in patients with osteoarthritis of the hip or knee: a randomized clinical trial. Journal of Rheumatology 1998;25: 2432–9.	van Baar 1998	G	G	R	.b	.b	.b	R	G	.b	G	Y	.b
10.1002/14651858.CD001843.pub4	3	Effect of preoperative biofeedback/pelvic floor training on continence in men undergoing radical prostatectomy Bales GT, Gerber GS, Minor TX, Mhoon DA, McFarland JM, Kim HL, Brendler CB Urology 2000 Oct;56(4):627-630	Bales 2000	Y	Y	.b	R	R	Y	.b	.b	.b	Y	Y	.b	0	71.4286	11239	Effect of preoperative biofeedback/pelvic floor training on continence in men undergoing radical prostatectomy	Bales GT, Gerber GS, Minor TX, Mhoon DA, McFarland JM, Kim HL, Brendler CB	Urology 2000 Oct;56(4):627-630	1	1	0	0	0	0	1	1	0	1	1	5
10.1002/14651858.CD002878.pub2	1	Casanova C, Celli BR, Tost L, Soriano E, Abreu J, Velasco V, et al.Long-term controlled trial of nocturnal nasal positive pressure ventilation in patients with COPD. Chest 2000; 118(6):1582–90.	Casanova 2000	G	G	G	.b	.b	.b	.b	.b	.b	G	Y	G	83.3333	100	11243	Long-term controlled trial of nocturnal nasal positive pressure ventilation in patients with severe COPD	Casanova C, Celli BR, Tost L, Soriano E, Abreu J, Velasco V, Santolaria F	Chest 2000 Dec;118(6):1582-1590	1	1	1	1	0	0	0	0	0	1	1	5
10.1002/14651858.CD002878.pub2	3	Gay PC, Hubmayr RD, Stroetz RW. Efficacy of nocturnal nasal ventilation in stable, severe chronic obstructive pulmonary disease during a three-month controlled trial. Mayo Clinic Proceedings 1996;71(6):533–42.	Gay 1996	G	G	G	.b	.b	.b	.b	.b	.b	R	Y	G	66.6667	83.3333	11246	Efficacy of nocturnal nasal ventilation in stable, severe chronic obstructive pulmonary disease during a 3-month controlled trial	Gay PC, Hubmayr RD, Stroetz RW	Mayo Clinic Proceedings 1996 Jun;71(6):533-542	1	1	0	1	0	0	0	0	0	0	1	3
10.1002/14651858.CD000994.pub3	8	Littlejohns P, Baveystock CM, Parnell H, Jones PW. Randomised controlled trial of the effectiveness of a respiratory health worker in reducing impairment, disability and handicap due to chronic airflow limitation. Thorax 1987;46:559–64.	Littlejohns 1991	G	G	.b	.b	.b	.b	.b	.b	R	Y	Y	R	33.3333	66.6667	11248	Randomised controlled trial of the effectiveness of a respiratory health worker in reducing impairment, disability, and handicap due to chronic airflow limitation	Littlejohns P, Baveystock CM, Parnell H, Jones PW	Thorax 1991 Aug;46(8):559-564	1	1	1	1	0	0	0	1	0	1	1	6	10.1002/14651858.CD009437.pub2	16	Littlejohns P, Baveystock CM, Parnell H, Jones PW. Randomised controlled trial of the effectiveness of a respiratory health worker in reducing impairment, disability, and handicap due to chronic airflow limitation. Thorax 1991;46(8):559–64. [PUBMED: 1926024]	Littlejohns 1991	G	G	R	.b	.b	Y	.b	.b	.b	G	R	.b
10.1002/14651858.CD006331.pub2	19	Poole JL, Whitney SL, Hangeland N, Baker C. The effectiveness of inflatable pressure splints on motor function in stroke patients. Occupational Therapy Journal of Research 1990;10(6):360–6.	Poole 1990	Y	Y	.b	.b	.b	.b	.b	.b	G	G	G	G	66.6667	100	11254	The effectiveness of inflatable pressure splints on motor function in stroke patients	Poole JL, Whitney SL, Hangeland N, Baker C	Occupational Therapy Journal of Research 1990;10(6):360-366	0	1	0	1	0	0	0	1	0	1	1	5
10.1002/14651858.CD004158.pub2	7	Finsen V, Andersen K, Russwurm H. No advantage from splinting the wrist after open carpal tunnel release. Arandomised study of 82 wrists. Acta Orthopaedica Scandinavica 1999;70(3):288-92. [PUBMED: 10429608]	Finsen 1999	R	R	.b	R	.b	.b	.b	Y	.b	R	R	G	14.2857	28.5714	11268	No advantage from splinting the wrist after open carpal tunnel release. A randomized study of 82 wrists	Finsen V, Andersen K, Russwurm H	Acta Orthopaedica Scandinavica 1999 Jun;70(3):288-292	0	0	0	1	0	0	0	1	1	1	1	5
10.1002/14651858.CD004249.pub4	40	Muller R, Giles LGF. Long-term follow-up of a randomized clinical trial assessing the efficacy of medication, acupuncture, and spinal manipulation for chronic mechanical spinal pain syndromes. Journal of Manipulative and Physiological Therapeutics 2005;28:3–11.	Muller 2005	R	Y	.b	R	R	R	.b	.b	.b	R	Y	.b	0	28.5714	11344	Long-term follow-up of a randomized clinical trial assessing the efficacy of medication, acupuncture, and spinal manipulation for chronic mechanical spinal pain syndromes	Muller R, Giles LG	Journal of Manipulative and Physiological Therapeutics 2005 Jan;28(1):3-11	1	1	1	1	0	0	0	0	1	0	1	5	10.1002/14651858.CD008112.pub2	32	Muller R, Giles LG. Long-term follow-up of a randomized clinical trial assessing the efficacy of medication, acupuncture, and spinal manipulation for chronic mechanical spinal pain syndromes. J Manipulative Physiol Ther 2005;28(1):3–11.	Muller 2005	G	Y	.b	R	R	R	.b	.b	.b	R	R	.b
10.1002/14651858.CD004294.pub3	9	Bruyere O, Wuidart MA, Di Palma E, Gourlay M, Ethgen O, Richy F, et al.Controlled whole body vibration to decrease fall risk and improve health-related quality of life of nursing home residents. Archives of Physical Medicine & Rehabilitation 2005;86(2):303–7.	Bruyere 2005	Y	Y	R	.b	.b	.b	.a	Y	.b	R	R	G	14.2857	57.1429	11375	Controlled whole body vibration to decrease fall risk and improve health-related quality of life of nursing home residents	Bruyere O, Wuidart MA, di Palma E, Gourlay M, Ethgen O, Richy F, Reginster JY	Archives of Physical Medicine and Rehabilitation 2005 Feb;86(2):303-307	1	1	0	1	0	0	0	1	1	1	1	6
10.1002/14651858.CD008465.pub2	12	Campbell A, Mutrie N, White F, McGuire F, Kearney N. A pilot study of a supervised group exercise programme as a rehabilitation treatment for women with breast cancer receiving adjuvant treatment. European Journal of Oncology Nursing 2005;9(1):56–63.	Campbell 2005	Y	Y	R	.b	.b	R	.b	.b	.b	R	G	G	28.5714	57.1429	11378	A pilot study of a supervised group exercise programme as a rehabilitation treatment for women with breast cancer receiving adjuvant treatment	Campbell A, Mutrie N, White F, McGuire F, Kearney N	European Journal of Oncology Nursing 2005 Mar;9(1):56-63	1	1	0	1	0	0	0	1	0	1	1	5
10.1002/14651858.CD003007.pub2	8	Filiz M, Cakmak A, Ozcan E., The effectiveness of exercise programmes after lumbar disc surgery: a randomized controlled study [with consumer summary]. Clinical Rehabilitation 2005 Jan;19(1):4-11	Fillz 2005	G	G	.b	R	R	R	.b	.b	.b	Y	G	.b	42.8571	57.1429	11409	The effectiveness of exercise programmes after lumbar disc surgery: a randomized controlled study [with consumer summary]	Filiz M, Cakmak A, Ozcan E	Clinical Rehabilitation 2005 Jan;19(1):4-11	1	1	1	1	0	0	1	1	0	1	0	6
10.1002/14651858.CD008963.pub2	18	Heuts PH, de Bie R, Drietelaar M, Aretz K, Hopman-Rock M, Bastiaenen CH, et al.Self-management in osteoarthritis of hip or knee: a randomized clinical trial in a primary healthcare setting. The Journal of Rheumatology 2005;32(3): 543–9. [DOI: Cn-00512972; PUBMED: 15742451]	Heuts 2005	G	G	R	.b	.b	R	.b	.b	.b	G	G	G	71.4286	71.4286	11417	Self-management in osteoarthritis of hip or knee: a randomized clinical trial in a primary healthcare setting	Heuts PH, de Bie R, Drietelaar M, Aretz K, Hopman-Rock M, Bastiaenen CH, Metsemakers JF, van Weel C, van Schayck O	The Journal of Rheumatology 2005 Mar;32(3):543-549	1	1	0	1	0	0	1	1	1	1	1	7
10.1002/14651858.CD009448.pub2	2	Klijn PH, Oudshoorn A, van der Ent CK, van der Net J, Kimpen JL, Helders PJ. Effects of anaerobic training in children with cystic fibrosis: a randomized controlled study. Chest 2004;125(4):1299–305. [CRS–ID: 5500100000002558]	Klijn 2004	Y	G	Y	.b	.b	Y	.b	.b	.b	G	Y	Y	28.5714	100	11425	Effects of anaerobic training in children with cystic fibrosis: a randomized controlled study	Klijn PHC, Oudshoorn A, van der Ent CK, van der Net J, Kimpen JL, Helders PJM	Chest 2004 Apr;125(4):1299-1305	1	1	1	1	0	0	0	1	0	1	1	6
10.1002/14651858.CD004260.pub3	12	Lenssen A, de Bie RA, Bulstra SK, van Steyn MJA. Continuous passive motion (CPM) in rehabilitation following total knee arthroplasty: a randomised controlled trial. Physical Therapy Review 2003;8:123–9.	Lenssen 2003a	G	G	.b	R	R	G	.b	.b	.b	G	G	G	75	75	11429	Continuous passive motion (CPM) in rehabilitation following total knee arthroplasty: a randomised controlled trial	Lenssen AF, de Bie RA, Bulstra SK, van Steyn MJA	Physical Therapy Reviews 2003 Sep;8(3):123-129	1	1	0	1	0	0	1	1	1	1	1	7
10.1002/14651858.CD001202.pub5	2	Hoffman W, Liedke S, Dombo O, Otto U. Electrical stimulation for post-operative stress urinary incontinence [Die Elektrostimulation in der Therapie der Postoperativen Harninkontinenz]. Der Urologe 2005;1:33–40.	Hoffmann 2005	G	Y	Y	.b	.b	Y	.b	.b	Y	R	Y	R	12.5	75	11473	Die Elektrostimulation in der Therapie der postoperativen Harninkontinenz. Therapeutischer Nutzen unter Berücksichtigung der Lebensqualität (Electrical stimulation to treat postoperative incontinence. Therapeutic benefit in regard to quality of life) [German]	Hoffmann W, Liedke S, Dombo O, Otto U	Der Urologe Ausg A 2005 Jan;44(1):33-40	1	1	0	1	0	0	0	0	0	0	0	2	10.1002/14651858.CD001843.pub4	46	Die Elektrostimulation in der Therapie der postoperativen Harninkontinenz. Therapeutischer Nutzen unter Berücksichtigung der Lebensqualität (Electrical stimulation to treat postoperative incontinence. Therapeutic benefit in regard to quality of life) [German] Hoffmann W, Liedke S, Dombo O, Otto U Der Urologe Ausg A 2005 Jan;44(1):33-40	Hoffman 2005	Y	Y	.b	Y	Y	Y	.b	.b	.b	R	Y	.b
10.1002/14651858.CD008496.pub2	1	Coppin RJ, Wicke DM, Little PS. Managing nocturnal leg cramps--calf-stretching exercises and cessation of quinine treatment: a factorial randomised controlled trial. British Journal of General Practice 2005;55(512):186–91. [PUBMED: 15808033]	Coppin 2005	G	G	G	.b	.b	G	.b	.b	.b	Y	R	R	57.1429	71.4286	11563	Managing nocturnal leg cramps -- calf-stretching exercises and cessation of quinine treatment: a factorial randomised controlled trial [with consumer summary]	Coppin RJ, Wicke DM, Little PS	British Journal of General Practice 2005 Mar;55(512):186-191	1	1	1	1	1	0	1	1	1	1	1	9
10.1002/14651858.CD007471.pub2	11	Dumoulin C, Lemieux MC, Bourbonnais D, Gravel D, Bravo G, Morin M. Physiotherapy for persistent postnatal stress urinary incontinence: a randomized controlled trial. Obstetrics and Gynecology 2004;104(3):504–10.	Dumoulin 2004	G	G	R	.b	.b	Y	.b	.b	.b	G	.b	.b	60	80	11566	Physiotherapy for persistent postnatal stress urinary incontinence: a randomized controlled trial	Dumoulin C, Lemieux M, Bourbonnais D, Gravel D, Bravo G, Morin M	Obstetrics and Gynecology 2004 Sep;104(3):504-510	1	1	0	1	0	0	1	1	0	1	1	6
10.1002/14651858.CD005427.pub2	10	Hawk C, Long CR, Rowell RM, Gudavalli MR, Jedlicka J. A randomized trial investigating a chiropractic manual placebo: a novel design using standardized forces in the delivery of active and control treatments. The Journal of Alternative and Complementary Medicine 2005;11(1): 109–17.	Hawk 2005	G	G	.b	G	R	G	.b	.b	.b	G	Y	G	75	87.5	11574	A randomized trial investigating a chiropractic manual placebo: a novel design using standardized forces in the delivery of active and control treatments	Hawk C, Long CR, Rowell RM, Gudavalli MR, Jedlicka J	Journal of Alternative & Complementary Medicine 2005 Feb;11(1):109-117	1	1	0	1	1	0	1	1	1	1	1	8
10.1002/14651858.CD004057.pub3	25	Storheim K, Brox JI, Holm I, Koller AK, Bø K. Intensive group training versus cognitive intervention in subacute low back pain: short-term results of a single-blind randomised controlled trial. J Rehabil Med 2003;35: 132–40.	Storheim 2003	Y	G	.b	R	R	G	.b	.b	.b	R	.b	.b	33.3333	50	11584	Intensive group training versus cognitive intervention in sub-acute low back pain: short-term results of a single-blind randomized controlled trial	Storheim K, Brox JI, Holm I, Koller AK, Bo K	Journal of Rehabilitation Medicine 2003 May;35(3):132-140	1	1	1	1	0	0	1	0	1	1	1	7	10.1002/14651858.CD001822.pub3	39	Storheim K, Brox JI, Holm I, Koller AK, Bo K. Intensive group training versus cognitive intervention in sub-acute low back pain: short-term results of a single-blind randomized controlled trial. Journal of Rehabilitation Medicine 2003 May;35(3):132-140	Storheim 2003	G	G	.b	R	R	G	.b	.b	.b	G	G	.b
10.1002/14651858.CD009252	42	Wang AC, Wang YY, Chen MC. Single-blind, randomized trial of pelvic floor muscle training, biofeedback-assisted pelvic floor muscle training, and electrical stimulation in the management of overactive bladder. Urology 2004 Jan;63(1):61-66	Wang 2004	G	G	.b	.b	.b	Y	.b	.b	.b	Y	G	Y	50	100	11586	Single-blind, randomized trial of pelvic floor muscle training, biofeedback-assisted pelvic floor muscle training, and electrical stimulation in the management of overactive bladder	Wang AC, Wang YY, Chen MC	Urology 2004 Jan;63(1):61-66	0	1	1	1	0	0	0	1	0	1	1	6
10.1002/14651858.CD008963.pub2	19	Hopman-Rock M, Westhoff MH. The effects of a health educational and exercise program for older adults with osteoarthritis for the hip or knee. Journal of Rheumatology 2000;27(8):1947–54. [DOI: Cn-00331216; PUBMED: 10955337]	Hopman-Rock 2000	Y	Y	R	.b	.b	R	.b	.b	.b	G	G	G	42.8571	71.4286	11588	The effects of a health educational and exercise program for older adults with osteoarthritis for the hip or knee	Hopman-Rock M, Westhoff MH	The Journal of Rheumatology 2000 Aug;27(8):1947-1954	1	1	0	1	0	0	1	1	0	1	1	6	10.1002/14651858.CD004376.pub3	20	Hopman-Rock M, Westhoff M. The effects of a health educational and exercise program for older adults with osteoarthritis of the hip or knee. Journal of Rheumatology 2000;27:1947–54.	Hopman-Rock 2000	Y	Y	R	.b	.b	.b	R	G	.b	R	Y	.b
10.1002/14651858.CD003316.pub5	20	Duncan P, Studenski S, Richards L, Gollub S, Lai SM, Reker D, et al. Randomized clinical trial of therapeutic exercise in subacute stroke. Stroke 2003;34(9):2173–80.	Duncan 2003	Y	Y	R	.b	.b	G	.b	.b	.b	Y	Y	Y	14.2857	85.7143	11608	Randomized clinical trial of therapeutic exercise in subacute stroke	Duncan P, Studenski S, Richards L, Gollub S, Lai SM, Reker D, Perera S, Yates J, Koch V, Rigler S, Johnson D	Stroke 2003 Sep;34(9):2173-2180	1	1	1	1	0	0	1	1	1	1	1	8
10.1002/14651858.CD004294.pub3	12	Chin A Paw MJ, van Poppel MNM, Twisk JWR, van Mechelen W. Effects of resistance and all-round, functional training on quality of life, vitality and depression of older adults living in long-term care facilities: a ’randomized’ controlled trial. BMC Geriatrics 2004;4:5.	Chin A Paw 2004	G	G	Y	.b	.b	.b	G	G	.b	G	Y	G	75	100	11641	Effects of resistance and all-round, functional training on quality of life, vitality and depression of older adults living in long-term care facilities: a 'randomized' controlled trial (ISRCTN87177281)	Chin A Paw MJM, van Poppel MN, Twisk JW, van Mechelen W	BMC Geriatrics 2004 Jul 2;4(5):Epub	1	1	1	1	0	0	1	0	1	1	1	7
10.1002/14651858.CD003793.pub2	7	Elden H, Ladfors L, OlsenMF, Ostgaard HC, Hagberg H. Effects of acupuncture and stabilising exercises as adjunct to standard treatment in pregnant women with pelvic girdle pain: randomised single blind controlled trial. BMJ 2005;330:761. [DOI: 10.1136/bmj.38397.507014]	Elden 2005	G	G	R	.b	.b	G	.b	.b	.b	G	G	G	85.7143	85.7143	11645	Effects of acupuncture and stabilising exercises as adjunct to standard treatment in pregnant women with pelvic girdle pain: randomised single blind controlled trial [with consumer summary]	Elden H, Ladfors L, Olsen MF, Ostgaard HC, Hagberg H	BMJ 2005 Apr 2;330(7494):761-765	1	1	1	1	0	0	1	1	1	1	1	8
10.1002/14651858.CD004124.pub3	4	Høiness P, Glott T, Ingjer F. High-intensity training with a bi-directional bicycle pedal improves performance in mechanically unstable ankles--a prospective randomized study of 19 subjects. Scandinavian Journal of Medicine & Science in Sports 2003;13(4):266–71.	Hoiness 2003	G	Y	.b	.b	.b	R	.b	.b	.b	Y	G	Y	33.3333	83.3333	11648	High-intensity training with a bi-directional bicycle pedal improves performance in mechanically unstable ankles -- a prospective randomized study of 19 subjects	Hoiness P, Glott T, Ingjer F	Scandinavian Journal of Medicine & Science in Sports 2003 Aug;13(4):266-271	1	1	0	1	0	0	0	1	0	1	1	5
10.1002/14651858.CD001256.pub2	29	van Tiggelen D, Witvrouw E, Roget P, Cambier D, Danneels L, Verdonk R. Effect of bracing on the prevention of anterior knee pain - a prospective randomized study. Knee surgery, Sports Traumatology, Arthroscopy 2004;12(5): 434–9. [MEDLINE: 15064923]	Van Tiggelen 2004	Y	Y	.b	.b	.b	.b	.b	.b	Y	R	.b	.b	0	75	11673	Effect of bracing on the prevention of anterior knee pain -- a prospective randomized study	van Tiggelen D, Witvrouw E, Roget P, Cambier D, Danneels L, Verdonk R	Knee Surgery, Sports Traumatology, Arthroscopy 2004;12(5):434-439	1	1	0	0	0	0	0	0	0	1	1	3
10.1002/14651858.CD004294.pub3	8	Bruunsgaard H, Bjerregaard E, Schroll M, Pedersen BK. Muscle strength after resistance training is inversely correlated with baseline levels of soluble tumor necrosis factor receptors in the oldest old. Journal of the American Geriatrics Society. 2004;52:237–41.	Bruunsgaard 2004	Y	Y	R	.b	.b	.b	.a	.a	.b	R	Y	G	16.6667	66.6667	11688	Muscle strength after resistance training is inversely correlated with baseline levels of soluble tumor necrosis factor receptors in the oldest old	Bruunsgaard H, Bjerregaard E, Schroll M, Pedersen BK	Journal of the American Geriatrics Society 2004 Feb;52(2):237-241	0	1	0	1	0	0	0	0	0	1	1	4
10.1002/14651858.CD004249.pub4	12	Coppieters MW, Stappaerts KH, Wouters LL, Janssens K. The immediate effects of a cervical lateral glide treatment technique in patients with neurogenic cervicobrachial pain. Journal of Orthopedic and Sports Physical Therapy 2003;33: 369–78.	Coppieters 2003	Y	Y	.b	R	R	R	.b	.b	.b	G	Y	.b	14.2857	57.1429	11692	The immediate effects of a cervical lateral glide treatment technique in patients with neurogenic cervicobrachial pain	Coppieters MW, Stappaerts KH, Wouters LL, Janssens K	The Journal of Orthopaedic and Sports Physical Therapy 2003 Jul;33(7):369-378	1	1	1	1	0	0	1	0	1	1	1	7
10.1002/14651858.CD009899	9	Field T, Diego M, Cullen C, Hartshorn K, Gruskin A, Hernandez-Reif M, et al.Carpal tunnel syndrome symptoms are lessened following massage therapy. Journal of Bodywork and Movement Therapies 2004;8(1):9–14.	Field 2004	Y	Y	R	.b	.b	Y	.b	.b	.b	Y	R	G	14.2857	71.4286	11698	Carpal tunnel syndrome symptoms are lessened following massage therapy	Field T, Diego M, Cullen C, Hartshorn K, Gruskin A, Hernandez-Reif M, Sunshine W	Journal of Bodywork and Movement Therapies 2004 Jan;8(1):9-14	0	1	0	0	0	0	0	0	0	1	0	2
10.1002/14651858.CD003793.pub2	12	Garshasbi A, Faghih Zadeh S. The effect of exercise on the intensity of low back pain in pregnant women. International Journal of Gynaecology and Obstetrics 2005 Mar;88(3):271-275	Garshasbi 2005	Y	G	R	.b	.b	G	.b	.b	.b	R	R	G	42.8571	57.1429	11702	The effect of exercise on the intensity of low back pain in pregnant women	Garshasbi A, Faghih Zadeh S	International Journal of Gynaecology and Obstetrics 2005 Mar;88(3):271-275	1	1	1	1	0	0	1	1	0	1	1	7
10.1002/14651858.CD007471.pub2	22	Gorbea Chavez V, Velazquez Sanchez MdP, Kunhardt Rasch JR. Effect of pelvic floor exercise during pregnancy and puerperium on prevention of urinary stress incontinence [Efecto de los ejercicios del piso pelvico durante el embarazo y el puerperio en la prevencion de la incontinencia urinaria de esfuerzo]. Ginecologia y Obstetricia de Mexico 2004;72 (12):628–36. [: SR–INCONT20384]	Gorbea 2004	G	G	R	.b	.b	Y	.b	.b	.b	Y	.b	.b	40	80	11704	Efecto de los ejercicios del piso pelvico durante el embarazo y el puerperio en la prevencion de la incontinencia urinaria de esfuerzo (Effect of pelvic floor exercise during pregnancy and puerperium on prevention of urinary stress incontinence) [Spanish]	Gorbea Chavez V, Velazquez Sanchez Mdel P, Kunhardt Rasch JR	Ginecologia y Obstetricia de Mexico 2004 Dec;72(12):628-636	0	1	1	1	0	0	0	1	0	1	1	6
10.1002/14651858.CD004294.pub3	27	Hruda KV, Hicks AL, McCartney N. Training for muscle power in older adults: effects on functional abilities. Canadian Journal of Applied Physiology. 2003;28:178–89.	Hruda 2003	G	Y	R	.b	.b	.b	.a	Y	.b	Y	Y	G	28.5714	85.7143	11710	Training for muscle power in older adults: effects on functional abilities	Hruda KV, Hicks AL, McCartney N	Revue Canadienne de Physiologie Appliquee [Canadian Journal of Applied Physiology] 2003 Apr;28(2):178-189	1	1	0	1	0	0	0	0	0	1	1	4
10.1002/14651858.CD004294.pub3	43	Ouslander JG, Griffiths P, McConnell E, Riolo L, Schnelle JF. Functional incidental training: applicability and feasibility in the Veterans Affairs nursing home patient population. Journal of the American Medical Directors Association. 2005;6(2):121–7.	Ouslander 2005	G	Y	R	.b	.b	.b	R	R	.b	R	Y	G	25	50	11730	Functional incidental training: applicability and feasibility in the veterans affairs nursing home patient population	Ouslander JG, Griffiths P, McConnell E, Riolo L, Schnelle J	Journal of the American Medical Directors Association 2005 Mar-Apr;6(2):121-127	1	1	0	0	0	0	0	0	0	0	1	2
10.1002/14651858.CD000333.pub2	44	Russo CR, Lauretani F, Bandinelli S, Bartali B, Cavazzini C, Guralnik JM, et al.High-frequency vibration training increases muscle power in postmenopausal women. Archives of Physical Medicine and Rehabilitation 2003;84(12): 1854–7.	Russo 2003	G	Y	.b	R	.b	.a	.b	.b	.b	Y	Y	G	33.3333	83.3333	11735	High-frequency vibration training increases muscle power in postmenopausal women	Russo CR, Lauretani F, Bandinelli S, Bartali B, Cavazzini C, Guralnik JM, Ferrucci L	Archives of Physical Medicine and Rehabilitation 2003 Dec;84(12):1854-1857	1	1	0	1	0	0	0	1	0	1	1	5
10.1002/14651858.CD004376.pub3	5	Bennell KL, Himan RS, Metcalf BR, Buchbinder R, McConnell J, McColl G, et al.Efficacy of physiotherapy management of knee joint osteoarthritis: a randomised, double blind, placebo controlled trial. Annals of the Rheumatic Diseases 2005;64:906–12.	Bennell 2005	G	G	G	.b	.b	.b	G	G	.b	G	Y	.b	85.7143	100	11752	Efficacy of physiotherapy management of knee joint osteoarthritis: a randomised, double blind, placebo controlled trial	Bennell KL, Hinman RS, Metcalf BR, Buchbinder R, McConnell J, McColl G, Green S, Crossley KM	Annals of the Rheumatic Diseases 2005 Jun;64(6):906-912	1	1	1	1	0	0	1	1	1	1	1	8
10.1002/14651858.CD007566.pub2	64	Thorsen L, Skovlund E, Stromme SB, Hornslien K, Dahl AA, Fossa SD. Effectiveness of physical activity on cardiorespiratory fitness and health-related quality of life in young and middle-aged cancer patients shortly after chemotherapy. Journal of Clinical Oncology 2005;23(10): 2378–88.	Thorsen 2005	G	G	R	.b	.b	R	.b	.b	.b	R	G	G	57.1429	57.1429	11812	Effectiveness of physical activity on cardiorespiratory fitness and health-related quality of life in young and middle-aged cancer patients shortly after chemotherapy	Thorsen L, Skovlund E, Stromme SB, Hornslien K, Dahl AA, Fossa SD	Journal of Clinical Oncology 2005 Apr 1;23(10):2378-2388	1	1	0	1	0	0	0	0	1	1	1	5
10.1002/14651858.CD002014.pub3	6	Fairbank J, Frost H, Wilson-MacDonald J, Yu LM, Barker K, Collins R, for the Spine Stabilisation Trial Group. Randomised controlled trial to compare surgical stabilisation of the lumbar spine with an intensive rehabilitation programme for patients with chronic low back pain: the MRC spine stabilisation trial [with consumer summary]. BMJ 2005 May 28;330(7502):1233-1239	Fairbank 2005	G	Y	.b	R	R	R	.b	.b	.b	Y	R	.b	14.2857	42.8571	11820	Randomised controlled trial to compare surgical stabilisation of the lumbar spine with an intensive rehabilitation programme for patients with chronic low back pain: the MRC spine stabilisation trial [with consumer summary]	Fairbank J, Frost H, Wilson-MacDonald J, Yu LM, Barker K, Collins R, for the Spine Stabilisation Trial Group	BMJ 2005 May 28;330(7502):1233-1239	1	1	0	1	0	0	0	1	1	1	1	6
10.1002/14651858.CD001822.pub3	41	Wright A, Lloyd-Davies A, Williams S, Ellis R, Strike P. Individual active treatment combined with group exercise for acute and subacute low back pain [with consumer summary]. Spine 2005 Jun 1;30(11):1235-1241	Wright 2005	G	G	.b	R	R	Y	.b	.b	.b	G	G	.b	57.1429	71.4286	11835	Individual active treatment combined with group exercise for acute and subacute low back pain [with consumer summary]	Wright A, Lloyd-Davies A, Williams S, Ellis R, Strike P	Spine 2005 Jun 1;30(11):1235-1241	1	1	1	1	0	0	0	1	0	1	0	5
10.1002/14651858.CD001822.pub3	21	Kool JP, Oesch PR, Bachmann S, Knuesel O, Dierkes JG, Russo M, de Bie RA, van den Brandt PA. Increasing days at work using function-centered rehabilitation in nonacute nonspecific low back pain: a randomized controlled trial. Archives of Physical Medicine and Rehabilitation 2005 May;86(5):857-864.	Kool 2005	G	G	.b	R	R	G	.b	.b	.b	G	G	.b	71.4286	71.4286	11836	Increasing days at work using function-centered rehabilitation in nonacute nonspecific low back pain: a randomized controlled trial	Kool JP, Oesch PR, Bachmann S, Knuesel O, Dierkes JG, Russo M, de Bie RA, van den Brandt PA	Archives of Physical Medicine and Rehabilitation 2005 May;86(5):857-864	1	1	1	1	0	0	1	1	1	1	1	8
10.1002/14651858.CD005595.pub3	36	Passive stretching does not enhance outcomes in patients with plantarflexion contracture after cast immobilization for ankle fracture: a randomized controlled trial. Moseley AM, Herbert RD, Nightingale EJ, Taylor DA, Evans TM, Robertson GJ, Gupta SK, Penn J. Archives of Physical Medicine and Rehabilitation 2005 Jun;86(6):1118-1126	Moseley 2005	G	G	.b	.b	.b	.b	.b	.b	G	Y	G	G	83.3333	100	11837	Passive stretching does not enhance outcomes in patients with plantarflexion contracture after cast immobilization for ankle fracture: a randomized controlled trial	Moseley AM, Herbert RD, Nightingale EJ, Taylor DA, Evans TM, Robertson GJ, Gupta SK, Penn J	Archives of Physical Medicine and Rehabilitation 2005 Jun;86(6):1118-1126	1	1	1	1	0	0	1	1	1	1	1	8
10.1002/14651858.CD001256.pub2	28	van Mechelen W, Hlobil H, Kemper HCG, Voorn WJ, de Jongh HR. Prevention of running injuries by warm-up, cool-down, and stretching exercises. American Journal of Sports Medicine 1993;21(5):711–9. [MEDLINE: 8238713]	Van Mechelen 1993	Y	Y	.b	.b	.b	.b	.b	.b	R	Y	.b	.b	0	75	11851	Prevention of running injuries by warm-up, cool-down, and stretching exercises	van Mechelen W, Hlobil H, Kemper HC, Voorn WJ, de Jongh HR	The American Journal of Sports Medicine 1993 Sep-Oct;21(5):711-719	1	1	0	1	0	0	0	0	0	1	1	4
10.1002/14651858.CD004124.pub3	7	Karlsson J, Lundin O, Lind K, Styf J. Early mobilization versus immobilization after ankle ligament stabilization. Scandinavian Journal of Medicine & Science in Sports 1999;9 (5):299–303. [PUBMED: 10512212]	Karlsson 1999	Y	Y	.b	.b	.b	G	.b	.b	.b	G	R	Y	33.3333	83.3333	11854	Early mobilization versus immobilization after ankle ligament stabilization	Karlsson J, Lundin O, Lind K, Styf J	Scandinavian Journal of Medicine & Science in Sports 1999 Oct;9(5):299-303	0	1	0	1	0	0	1	1	0	1	1	6
10.1002/14651858.CD005595.pub3	18	Early mobilisation versus immobilisation of surgically treated ankle fractures. Prospective randomised control trial. Dogra AS, Rangan A. Injury 1999 Aug;30(6):417-419	Dogra 1999	G	Y	.b	.b	.b	.b	.b	.b	G	Y	G	Y	50	100	11872	Early mobilisation versus immobilisation of surgically treated ankle fractures. Prospective randomised control trial	Dogra AS, Rangan A	Injury 1999 Aug;30(6):417-419	0	1	1	0	0	0	1	1	0	1	1	6
10.1002/14651858.CD010884	2	Hakkinen A, Hakkinen K, Hannonen P, AlenM. Strength training induced adaptations in neuromuscular function of premenopausal women with fibromyalgia: comparison with healthy women. Annals of Rheumatic Diseases 2001;60(1): 21–6.	Hakkinen 2001	Y	Y	R	.b	.b	Y	.b	.b	.b	G	G	G	42.8571	85.7143	11889	Strength training induced adaptations in neuromuscular function of premenopausal women with fibromyalgia: comparison with healthy women	Hakkinen A, Hakkinen K, Hannonen P, Alen M	Annals of the Rheumatic Diseases 2001 Jan;60(1):21-26	1	1	0	1	0	0	0	1	0	1	1	5
10.1002/14651858.CD004260.pub3	2	Bennett LA, Brearley SC, Hart JA, Bailey MJ. A comparison of 2 continuous passive motion protocols after total knee arthroplasty: a controlled and randomized study. Journal of Arthroplasty 2005;20:225–33.	Bennett 2005	G	G	.b	R	R	G	.b	.b	.b	G	R	G	62.5	62.5	11910	A comparison of 2 continuous passive motion protocols after total knee arthroplasty: a controlled and randomized study	Bennett LA, Brearley SC, Hart JA, Bailey MJ	The Journal of Arthroplasty 2005 Feb;20(2):225-233	1	1	0	1	0	0	1	1	0	1	1	6
10.1002/14651858.CD009508	21	Ghoniem GM, Van Leeuwen JS, Elser DM, Freeman RM, Zhao YD, Yalcin I, et al.A randomized controlled trial of duloxetine alone, pelvic floor muscle training alone, combined treatment and no active treatment in women with stress urinary incontinence. Journal of Urology 2005; 173:1647–53.	Ghoniern 2005	Y	G	.b	.b	.b	.b	.b	.b	Y	G	G	R	50	83.3333	11943	A randomized controlled trial of duloxetine alone, pelvic floor muscle training alone, combined treatment and no active treatment in women with stress urinary incontinence	Ghoniem GM, van Leeuwen JS, Elser DM, Freeman RM, Zhao YD, Yalcin I, Bump RC, Duloxetine/Pelvic Floor Muscle Training Clinical Trial Group	The Journal of Urology 2005 May;173(5):1647-1653	1	1	0	1	1	0	0	0	1	1	1	6	10.1002/14651858.CD010551.pub2	5	Ghoniem GM, Van Leeuwen JS, Elser DM, Freeman RM, Zhao YD, Yalcin I, et al.A randomized controlled trial of duloxetine alone, pelvic floor muscle training alone, combined treatment and no active treatment in women with stress urinary incontinence. Journal of Urology 2005; 173(5):1647–53.	Ghoniem 2005	G	G	Y	.b	.b	Y	.b	.b	.b	Y	Y	.b
10.1002/14651858.CD003007.pub2	9	Hakkinen A, Ylinen J, Kautiainen H, Tarvainen U, Kiviranta I. Effects of home strength training and stretching versus stretching alone after lumbar disk surgery: a randomized study with a 1-year follow-up. Archives of Physical Medicine and Rehabilitation 2005 May;86(5):865-870	Hakkinen 2005	R	Y	.b	Y	Y	Y	.b	.b	.b	Y	G	.b	14.2857	85.7143	11947	Effects of home strength training and stretching versus stretching alone after lumbar disk surgery: a randomized study with a 1-year follow-up	Hakkinen A, Ylinen J, Kautiainen H, Tarvainen U, Kiviranta I	Archives of Physical Medicine and Rehabilitation 2005 May;86(5):865-870	1	1	0	1	0	0	1	1	1	1	1	7
10.1002/14651858.CD009252	19	Goode PS, Burgio KL, Locher JL, Roth DL, Umlauf MG, Richter HE, Varner RE, Lloyd LK. Effect of behavioral training with or without pelvic floor electrical stimulation on stress incontinence in women: a randomized controlled trial. JAMA 2003 Jul 16;290(3):345-352	Goode 2003	G	G	.b	.b	.b	Y	.b	.b	.b	Y	G	Y	50	100	12029	Effect of behavioral training with or without pelvic floor electrical stimulation on stress incontinence in women: a randomized controlled trial	Goode PS, Burgio KL, Locher JL, Roth DL, Umlauf MG, Richter HE, Varner RE, Lloyd LK	JAMA 2003 Jul 16;290(3):345-352	1	1	0	1	0	0	0	0	1	1	1	5
10.1002/14651858.CD008465.pub2	56	Mock V, Frangakis C, Davidson NE, Ropka ME, Pickett M, Poniatowski B, et al.Exercise manages fatigue during breast cancer treatment: a randomized controlled trial. Psychooncology 2005;14(6):464–77	Mock 2005	G	G	R	.b	.b	R	.b	.b	.b	R	G	G	57.1429	57.1429	12037	Exercise manages fatigue during breast cancer treatment: a randomized controlled trial	Mock V, Frangakis C, Davidson NE, Ropka ME, Pickett M, Poniatowski B, Stewart KJ, Cameron L, Zawacki K, Podewils LJ, Cohen G, McCorkle R	Psycho-Oncology 2005 Jun;14(6):464-477	1	1	1	1	0	0	0	1	1	0	0	5
10.1002/14651858.CD007471.pub2	30	Morkved S, Bo K, Schei B, Salvesen KA. Pelvic floor muscle training during pregnancy to prevent urinary incontinence: a single-blind randomized controlled trial. Obstetrics and Gynecology 2003;101(2):313–9. [: SR–INCONT15816]	Morkved 2003	G	G	R	.b	.b	G	.b	.b	.b	G	.b	.b	80	80	12038	Pelvic floor muscle training during pregnancy to prevent urinary incontinence: a single-blind randomized controlled trial	Morkved S, Bo K, Schei B, Salvesen KA	Obstetrics and Gynecology 2003 Feb;101(2):313-319	1	1	1	1	0	0	1	1	1	1	1	8
10.1002/14651858.CD009252	4	Aukee P, Immonen P, Penttinen J, Laippala P, Airaksinen O. Increase in pelvic floor muscle activity after 12 weeks' training: a randomized prospective pilot study. Urology 2002 Dec;60(6):1020-1023	Aukee 2002	Y	Y	.b	.b	.b	G	.b	.b	.b	Y	G	Y	33.3333	100	12043	Increase in pelvic floor muscle activity after 12 weeks' training: a randomized prospective pilot study	Aukee P, Immonen P, Penttinen J, Laippala P, Airaksinen O	Urology 2002 Dec;60(6):1020-1023	1	1	0	1	0	0	0	1	1	1	1	6
10.1002/14651858.CD004294.pub3	3	Baum EE, Jarjoura D, Polen AE, Faur D, Rutecki G. Effectiveness of a group exercise program in a long-term care facility: a randomized pilot trial. Journal of the American Medical Directors Association 2003;4:74–80.	Baum 2003	G	G	R	.b	.b	.b	.a	G	.b	Y	Y	R	42.8571	71.4286	12045	Effectiveness of a group exercise program in a long-term care facility: a randomized pilot trial	Baum EE, Jarjoura D, Polen AE, Faur D, Rutecki G	Journal of the American Medical Directors Association 2003 Mar-Apr;4(2):74-80	1	1	1	1	0	0	1	1	1	1	1	8
10.1002/14651858.CD004249.pub4	9	Cleland JA, Childs JD, McRae M, Palmer JA, Stowell T. Immediate effects of a thoracic manipulation in patients with neck pain: a randomized clinical trial. Manual Therapy 2005;10:127–35.	Cleland 2005	G	G	.b	G	R	R	.b	.b	.b	G	G	.b	71.4286	71.4286	12058	Immediate effects of thoracic manipulation in patients with neck pain: a randomized clinical trial	Cleland JA, Childs MJD, McRae M, Palmer JA, Stowell T	Manual Therapy 2005 May;10(2):127-135	1	1	1	1	1	0	1	1	0	1	1	8
10.1002/14651858.CD004376.pub3	29	Keefe FJ, Blumenthal J, Baucom D, Affleck G, Waugh R, Caldwell DS, et al.Effects of spouse-assisted coping skills training and exercise training in patients with osteoarthritic knee pain: a randomized controlled study. Pain 2004;110: 539–49.	Keefe 2004	Y	Y	R	.b	.b	.b	R	R	.b	Y	Y	.b	0	57.1429	12081	Effects of spouse-assisted coping skills training and exercise training in patients with osteoarthritic knee pain: a randomized controlled study	Keefe FJ, Blumenthal J, Baucom D, Affleck G, Waugh R, Caldwell DS, Beaupre P, Kashikar-Zuck S, Wright K, Egert J, Lefebvre J	Pain 2004 Aug;110(3):539-549	1	1	0	0	0	0	0	0	0	1	1	3	10.1002/14651858.CD008963.pub2	31	Keefe FJ, Blumenthal J, Baucom D, Affleck G, Waugh R, Caldwell DS, et al.Effects of spouse-assisted coping skills training and exercise training in patients with osteoarthritic knee pain: a randomized controlled study. Pain 2004;110 (3):539–49. [DOI: Cn-00490497; PUBMED: 15288394]	Keefe 2004	Y	Y	R	.b	.b	R	.b	.b	.b	G	G	R
10.1002/14651858.CD008465.pub2	53	Mock V, BurkeMB, Sheehan P,Creaton EM,Winningham ML, McKenney-Tedder S, et al.A nursing rehabilitation program for women with breast cancer receiving adjuvant chemotherapy. Oncology Nursing Forum 1994;21(5):899- 907; discussion 908	Mock 1994	Y	Y	R	.b	.b	R	.b	.b	.b	G	R	G	28.5714	57.1429	12094	A nursing rehabilitation program for women with breast cancer receiving adjuvant chemotherapy	Mock V, Burke MB, Sheehan P, Creaton EM, Winningham ML, McKenney-Tedder S, Schwager LP, Liebman M	Oncology Nursing Forum 1994 Jun;21(5):899-907	1	1	0	1	0	0	0	0	0	1	1	4
10.1002/14651858.CD008465.pub2	54	Mock V, Dow KH, Meares CJ, Grimm PM, Dienemann JA, Haisfield-Wolfe ME, et al.Effects of exercise on fatigue, physical functioning, and emotional distress during radiation therapy for breast cancer. Oncology Nursing Forum 1997;24(6):991–1000	Mock 1997	R	R	R	.b	.b	R	.b	.b	.b	R	G	G	28.5714	28.5714	12095	Effects of exercise on fatigue, physical functioning, and emotional distress during radiation therapy for breast cancer	Mock V, Dow KH, Meares CJ, Grimm PM, Dienemann JA, Haisfield-Wolfe ME, Quitasol W, Mitchell S, Chakravarthy A, Gage I	Oncology Nursing Forum 1997 Jul;24(6):991-1000	1	0	0	1	0	0	0	1	0	1	0	3
10.1002/14651858.CD003316.pub5	64	Salbach NM, Mayo NE, Robichaud-Ekstrand S, Hanley JA, Richards CL, Wood-Dauphinee S. The effect of a task- oriented walking intervention on improving balance selfefficacy poststroke: a randomized, controlled trial. Journal of the American Geriatrics Society 2005;53(4):576–82.	Salbach 2004	Y	Y	R	.b	.b	R	.b	.b	.b	G	Y	Y	14.2857	71.4286	12107	The effect of a task-oriented walking intervention on improving balance self-efficacy poststroke: a randomized controlled trial	Salbach NM, Mayo NE, Robichaud-Ekstrand S, Hanley JA, Richards CL, Wood-Dauphinee S	Journal of the American Geriatrics Society 2005 Apr;53(4):576-582	0	1	0	1	0	0	1	1	1	1	1	7
10.1002/14651858.CD008465.pub2	69	Segal RJ, Reid RD, Courneya KS, Malone SC, Parliament MB, Scott CG, et al. Resistance exercise in men receiving androgen deprivation therapy for prostate cancer. Journal of Clinical Oncology 2003;21(9):1653–9.	Segal 2003	G	G	R	.b	.b	Y	.b	.b	.b	R	G	G	57.1429	71.4286	12109	Resistance exercise in men receiving androgen deprivation therapy for prostate cancer	Segal RJ, Reid RD, Courneya KS, Malone SC, Parliament MB, Scott CG, Venner PM, Quinney HA, Jones LW, d'Angelo MES, Wells GA	Journal of Clinical Oncology 2003 May 1;21(9):1653-1659	1	1	1	1	0	0	1	1	1	1	1	8
10.1002/14651858.CD004366.pub6	58	Singh NA, Stavrinos TM, Scarbek Y, Galambos G, Liber C, Fiatarone Singh MA. A randomized controlled trial of high versus low intensity weight training versus general practitioner care for clinical depression in older adults. J Gerontol A Biol Sci Med Sci. 2005 Jun;60(6):768-76.	Singh 2005	G	G	.b	Y	Y	G	.b	.b	.b	R	Y	Y	37.5	87.5	12112	A randomized controlled trial of high versus low intensity weight training versus general practitioner care for clinical depression in older adults	Singh NA, Stavrinos TM, Scarbek Y, Galambos G, Liber C, Fiatarone Singh MA	The Journals of Gerontology. Series A, Biological Sciences and Medical Sciences 2005 Jun;60(6):768-776	1	1	1	1	0	0	1	1	0	1	1	7
10.1002/14651858.CD001277.pub3	10	Thomas M, McKinley RK, Freeman E, Foy C, Prodger P, Price D. Breathing retraining for dysfunctional breathing in asthma: a randomised controlled trial. Thorax 2003;58(2): 110–5.	Thomas 2003	G	Y	R	.b	.b	G	.b	.b	.b	G	G	G	71.4286	85.7143	12116	Breathing retraining for dysfunctional breathing in asthma: a randomised controlled trial	Thomas M, McKinley RK, Freeman E, Foy C, Prodger P, Price D	Thorax 2003 Feb;58(2):110-115	1	1	0	1	0	0	0	1	0	1	1	5
10.1002/14651858.CD001843.pub4	96	Wille S, Sobottka A, Heidenreich A, Hofmann R. Pelvic floor exercises, electrical stimulation and biofeedback after radical prostatectomy: Results of a prospective randomized trial. Journal of Urology 2003;170(2 Part 1):490–3. [: SRINCONT16931]	Wille 2003	Y	Y	.b	R	Y	Y	.b	.b	.b	R	Y	.b	0	71.4286	12119	Pelvic floor exercises, electrical stimulation and biofeedback after radical prostatectomy: results of a prospective randomized trial	Wille S, Sobottka A, Heidenreich A, Hofmann R	The Journal of Urology 2003 Aug;170(2 Pt 1):490-493	1	1	0	1	0	0	0	1	0	1	0	4	10.1002/14651858.CD001202.pub5	4	Wille S, Sobottka A, Heidenreich A, Hofmann R. Pelvic floor exercises, electrical stimulation and biofeedback after radical prostatectomy: results of a prospective randomized trial. Journal of Urology 2003;170:490–3. [PUBMED: 12853806]	Wille 2003	Y	Y	Y	.b	.b	Y	.b	.b	Y	Y	Y	Y
10.1002/14651858.CD007130.pub2	1	Arthur HM, Smith KM, Kodis J, McKelvie R. A controlled trial of hospital versus home-based exercise in cardiac patients. Medicine and Science in Sports and Exercise 2002;34(10):1544–50.	Arthur 2002	Y	G	.b	.b	.b	G	.b	.b	.b	G	G	.b	80	100	12124	A controlled trial of hospital versus home-based exercise in cardiac patients	Arthur HM, Smith KM, Kodis J, McKelvie R	Medicine and Science in Sports and Exercise 2002 Oct;34(10):1544-1550	1	1	1	1	0	0	0	0	1	1	0	5
10.1002/14651858.CD007566.pub2	13	Courneya KS, Friedenreich CM, Sela RA, Quinney HA, Rhodes RE, Handman M. The group psychotherapy and home-based physical exercise (group-hope) trial in cancer survivors: physical fitness and quality of life outcomes. Psychooncology 2003;12(4):357–74.	Courneya 2003a	G	R	R	.b	.b	R	.b	.b	.b	R	G	G	42.8571	42.8571	12137	The group psychotherapy and home-based physical exercise (group-hope) trial in cancer survivors: physical fitness and quality of life outcomes	Courneya KS, Friedenreich CM, Sela RA, Quinney HA, Rhodes RE, Handman M	Psycho-Oncology 2003 Jun;12(4):357-374	1	1	0	1	0	0	0	1	1	1	1	6	10.1002/14651858.CD008465.pub2	20	Courneya KS, Friedenreich CM, Sela RA, Quinney HA, Rhodes RE, Handman M. The group psychotherapy and home-based physical exercise (group-hope) trial in cancer survivors: physical fitness and quality of life outcomes. Psychooncology 2003;12(4):357–74.	Courneya 2003a	G	R	R	.b	.b	R	.b	.b	.b	R	G	G
10.1002/14651858.CD007566.pub2	53	Pinto BM, Frierson GM, Rabin C, Trunzo JJ, Marcus BH. Home-based physical activity intervention for breast cancer patients. Journal of Clinical Oncology 2005;23(15): 3577–87.	Pinto 2005	Y	Y	R	.b	.b	R	.b	.b	.b	R	G	G	28.5714	57.1429	12164	Home-based physical activity intervention for breast cancer patients	Pinto BM, Frierson GM, Rabin C, Trunzo JJ, Marcus BH	Journal of Clinical Oncology 2005 May 20;23(15):3577-3587	1	1	0	1	0	0	0	1	1	1	1	6	10.1002/14651858.CD010192.pub2	20	Pinto BM, Frierson GM, Rabin C, Trunzo JJ, Marcus BH. Home-based physical activity intervention for breast cancer patients. Journal of Clinical Oncology 2005;23:3577–87. Pinto BM, Rabin C, Dunsiger S. Home-based exercise among cancer survivors: adherence and its predictors. Psycho-oncology 2009;18:369–76.	Pinto 2005	Y	Y	.b	.b	.b	Y	.b	.b	.b	G	G	R
10.1002/14651858.CD004260.pub3	19	Ng TS, Yeo SJ. An alternative early knee flexion regimen of continuous passive motion for total knee arthroplasty. Physiotherapy Singapore 1999;2:53–63.	Ng 1999	Y	Y	.b	R	R	Y	.b	.b	.b	G	G	G	37.5	75	12175	An alternative early knee flexion regimen of continuous passive motion for total knee arthroplasty	Ng TS, Yeo SJ	Physiotherapy Singapore 1999;2(2):53-63	0	1	0	1	0	0	0	1	0	1	0	4
10.1002/14651858.CD007912.pub2	9	Tak E, Staats P, VanHespen A,Hopman-Rock A. The effects of an exercise program for older adults with osteoarthritis of the hip. Journal of Rheumatology 2005;6:1106–13.	Tak 2005	G	Y	R	.b	.b	Y	.b	.b	.b	R	Y	G	28.5714	71.4286	12188	The effects of an exercise program for older adults with osteoarthritis of the hip	Tak E, Staats P, van Hespen A, Hopman-Rock M	The Journal of Rheumatology 2005 Jun;32(6):1106-1113	1	1	0	1	0	0	1	1	1	1	1	7
10.1002/14651858.CD000990.pub3	48	Tsai JC, Chan P, Wang CH, Jeng C, Hsieh MH, Kao PF, et al. The effects of exercise training on walking function and perception of health status in elderly patients with peripheral arterial occlusive disease. Journal of Internal Medicine 2002;252(5):448–55.	Tsai 2002	Y	Y	G	.b	.b	G	.b	.b	.b	G	G	G	71.4286	100	12195	The effects of exercise training on walking function and perception of health status in elderly patients with peripheral arterial occlusive disease	Tsai JC, Chan P, Wang CH, Jeng C, Hsieh MH, Kao PF, Chen YJ, Liu JC	Journal of Internal Medicine 2002 Nov;252(5):448-455	1	1	0	1	0	0	0	0	1	1	1	5
10.1002/14651858.CD008290.pub2	10	Wadell K, Sundelin G, Henriksson-Larsen K, Lundgren R . High intensity physical group training in water - an effective training modality for patients with COPD. Respiratory Medicine 2004;98(5):428–38.	Wadell 2004	R	Y	R	.b	.b	Y	.b	.b	.b	G	G	.b	33.3333	66.6667	12245	High intensity physical group training in water -- an effective training modality for patients with COPD	Wadell K, Sundelin G, Henriksson-Larsen K, Lundgren R	Respiratory Medicine 2004 May;98(5):428-438	1	1	0	1	0	0	0	1	1	1	1	6
10.1002/14651858.CD007070.pub2	1	Assefi NP, Sherman KJ, Jacobsen C, Goldberg J, Smith WR, Buchwald D. A randomised clinical trial of acupuncture compared with sham acupuncture in fibromyalgia. Annals of Internal Medicine 2005;143(1): 10–9.	Assefi 2005	G	G	G	.b	.b	G	.b	.b	.b	G	G	.b	100	100	12296	A randomized clinical trial of acupuncture compared with sham acupuncture in fibromyalgia [with consumer summary]	Assefi NP, Sherman KJ, Jacobsen C, Goldberg J, Smith WR, Buchwald D	Annals of Internal Medicine 2005 Jul 5;143(1):10-19	1	1	1	1	1	0	1	0	0	1	0	6
10.1002/14651858.CD006283.pub3	5	Beurskens CHG, Heymans PG. Positive effects of mime therapy on sequelae of facial paralysis: stiffness, lip mobility, and social and physical aspects of facial disability. Otology & Neurotology 2003;24(4):677–81.	Beurskens 2003	R	R	R	.b	.b	G	.b	.b	.b	G	G	G	57.1429	57.1429	12302	Positive effects of mime therapy on sequelae of facial paralysis: stiffness, lip mobility, and social and physical aspects of facial disability	Beurskens CH, Heymans PG	Otology & Neurotology 2003 Jul;24(4):677-681	1	1	0	1	0	0	0	1	0	1	1	5
10.1002/14651858.CD003010.pub5	5	Borman P, Keskin D, Bodur H. The efficacy of lumbar traction in the management of patients with low back pain. Rheumatology International 2003;23:82–6.	Borman 2003	Y	Y	.b	R	R	Y	.b	.b	.b	G	G	.b	28.5714	71.4286	12305	The efficacy of lumbar traction in the management of patients with low back pain	Borman P, Keskin D, Bodur H	Rheumatology International 2003;23(2):82-86	1	1	0	1	0	0	0	1	0	1	1	5
10.1002/14651858.CD006331.pub2	6	Byl N, Roderick J, Mohamed O, Hanny M, Kotler J, Smith A, et al.Effectiveness of sensory motor rehabilitation of the upper limb following the principles of neuroplasticity: patients stable poststroke. Neurorehabilitation and Neural Repair 2003;17(3):176–91.	Byl 2003	Y	Y	.b	.b	.b	.b	.b	.b	G	Y	G	Y	33.3333	100	12309	Effectiveness of sensory and motor rehabilitation of the upper limb following the principles of neuroplasticity: patients stable poststroke	Byl N, Roderick J, Mohamed O, Hanny M, Kotler J, Smith A, Tang M, Abrams G	Neurorehabilitation and Neural Repair 2003 Sep;17(3):176-191	1	1	0	1	0	0	1	1	0	0	0	4
10.1002/14651858.CD006331.pub2	7	Cambier DC, De Corte E, Danneels LA, Witvrouw EE. Treating sensory impairments in the post-stroke upper limb with intermittent pneumatic compression. Results of a preliminary trial. Clinical Rehabilitation 2003;17:14–20.	Cambier 2003	Y	Y	.b	.b	.b	.b	.b	.b	G	G	G	G	66.6667	100	12310	Treating sensory impairments in the post-stroke upper limb with intermittent pneumatic compression. Results of a preliminary trial [with consumer summary]	Cambier DC, de Corte E, Danneels LA, Witvrouw EE	Clinical Rehabilitation 2003 Feb;17(1):14-20	1	1	0	1	0	0	1	0	0	1	1	5
10.1002/14651858.CD000333.pub2	7	Cheng S, Sipila S, Taaffe DR, Puolakka J, Suominen H. Change in bone mass distribution induced by hormone replacement therapy and high-impact physical exercise in post-menopausal women. Bone 2002;31(1):126–35.	Cheng 2002	G	Y	.b	Y	.b	Y	.b	.b	.b	Y	Y	G	28.5714	100	12315	Change in bone mass distribution induced by hormone replacement therapy and high-impact physical exercise in post-menopausal women	Cheng S, Sipila S, Taaffe DR, Puolakka J, Suominen H	Bone 2002 Jul;31(1):126-135	1	1	0	1	0	0	0	0	0	1	1	4
10.1002/14651858.CD001116.pub4	7	Counil FP, Varray A, Matecki S, Beurey A, Marchal P, Voisin M, Prefaut C. Training of aerobic and anaerobic fitness in children with asthma. The Journal of Pediatrics 2003 Feb;142(2):179-184	Council 2003	Y	Y	.b	R	.b	G	.b	.b	.b	G	Y	G	42.8571	85.7143	12320	Training of aerobic and anaerobic fitness in children with asthma	Counil FP, Varray A, Matecki S, Beurey A, Marchal P, Voisin M, Prefaut C	The Journal of Pediatrics 2003 Feb;142(2):179-184	1	1	0	1	0	0	1	1	0	1	1	6
10.1002/14651858.CD007130.pub2	12	Daskapan A, Arikan H, Caglar N, Tunali N, Ataman S. Comparison of supervised exercise training and home-based exercise training in chronic heart failure. Saudi Medical Journal 2005;26(5):842–7.	Daskapan 2005	Y	Y	.b	.b	.b	Y	.b	.b	.b	Y	G	.b	20	100	12324	Comparison of supervised exercise training and home-based exercise training in chronic heart failure	Daskapan A, Arikan H, Caglar N, Tunali N, Ataman S	Saudi Medical Journal 2005 May;26(5):842-847	0	1	0	0	0	0	0	0	0	1	1	3
10.1002/14651858.CD010192.pub2	10	Drouin JS, Armstrong H, Krause S, Orr J, Birk TJ, Hryniuk WM, et al.Effects of aerobic exercise training on peak aerobic capacity, fatigue, and psychological factors during radiation for breast cancer. Rehabilitation Oncology 2005;23:11–7.	Drouin 2005	G	Y	.b	.b	.b	Y	.b	.b	.b	G	G	G	66.6667	100	12332	Effects of aerobic exercise training on peak aerobic capacity, fatigue, and psychological factors during radiation for breast cancer	Drouin JS, Armstrong H, Krause S, Orr J, Birk TJ, Hryniuk WM, Hryniuk LE	Rehabilitation Oncology 2005;23(1):11-17	1	1	0	0	0	0	0	1	0	0	1	3
10.1002/14651858.CD004251.pub5	5	Farina S, Casarotto M, Benelle M, Tinassi M, Fiaschi A, Goldoni M, et al. A randomized controlled study on the effect of two different treatments in myofascial pain syndrome. Europa Medicophysica 2004;40:293–301.	Farina 2004	Y	Y	.b	G	R	G	.b	.b	.b	Y	Y	.b	28.5714	85.7143	12339	A randomized controlled study on the effect of two different treatments (FREMS and TENS) in myofascial pain syndrome	Farina S, Casarotto M, Benelle M, Tinazzi M, Fiaschi A, Goldoni M, Smania N	Europa Medicophysica [Mediterranean Journal of Physical and Rehabilitation Medicine] 2004 Dec;40(4):293-301	1	1	0	1	1	0	1	0	0	1	0	5
10.1002/14651858.CD003882.pub4	6	Jarvis SK, Hallam TK, Lujic S, Abbott JA, Vancaillie TG. Peri-operative physiotherapy improves outcomes for women undergoing incontinence and or prolapse surgery: Results of a randomised controlled trial. Australian and New Zealand Journal of Obstetrics and Gynaecology 2005; 45 :300–3	Jarvis 2005	G	G	.b	.b	.b	.b	.b	.b	G	Y	G	Y	66.6667	100	12351	Peri-operative physiotherapy improves outcomes for women undergoing incontinence and or prolapse surgery: results of a randomised controlled trial	Jarvis SK, Hallam TK, Lujic S, Abbott JA, Vancaillie TG	Australian & New Zealand Journal of Obstetrics & Gynaecology 2005 Aug;45(4):300-303	1	1	1	0	0	0	1	1	1	1	1	7
10.1002/14651858.CD004057.pub3	15	Jellema P, van der Windt DAWM, van der Horst HE, Twisk JWR, Stalman WAB, Bouter LM. Should treatment of (sub)acute low back pain be aimed at psychosocial prognostic factors? Cluster randomised clinical trial in general practice. BMJ 2005;331(7508):84.	Jellema 2005	R	G	.b	G	R	G	.b	.b	.b	G	.b	.b	66.6667	66.6667	12352	Should treatment of (sub)acute low back pain be aimed at psychosocial prognostic factors? Cluster randomised clinical trial in general practice [with consumer summary]	Jellema P, van der Windt DA, van der Horst HE, Twisk JW, Stalman WA, Bouter LM	BMJ 2005 Jul 9;331(7508):84-90	1	1	0	1	0	0	0	1	1	1	1	6
10.1002/14651858.CD000990.pub3	27	Kakkos SK, Geroulakos G, Nicolaides AN. Improvement of the walking ability in intermittent claudication due to superficial femoral artery occlusion with supervised exercise and pneumatic foot and calf compression: a randomised controlled trial. European Journal of Vascular and Endovascular Surgery 2005;30(2):164–75.	Kakkos 2005	G	G	G	.b	.b	Y	.b	.b	.b	R	G	R	57.1429	71.4286	12354	Improvement of the walking ability in intermittent claudication due to superficial femoral artery occlusion with supervised exercise and pneumatic foot and calf compression: a randomised controlled trial	Kakkos SK, Geroulakos G, Nicolaides AN	European Journal of Vascular and Endovascular Surgery 2005;30(2):164-175	1	1	1	1	0	0	0	0	1	1	1	6	10.1002/14651858.CD005263.pub3	6	Kakkos SK, Geroulakos G, Nicolaides AN. Improvement of the walking ability in intermittent claudication due to superficial femoral artery occlusion with supervised exercise and pneumatic foot and calf compression: a randomised controlled trial. Eur J Vasc Endovasc Surg. 2005 Aug;30(2):164-75.	Kakkos 2005	G	Y	R	.b	.b	Y	.b	.b	.b	G	G	Y
10.1002/14651858.CD004057.pub3	20	Mayer JM, Ralph L, Look M, Erasala GN, Verna JL, Matheson LN, et al. Treating acute low back pain with continuous low-level heat wrap therapy and/or exercise: a randomized controlled trial. The Spine Journal 2005;5: 395–403.	Mayer 2005	G	Y	.b	R	R	Y	.b	.b	.b	G	.b	.b	33.3333	66.6667	12368	Treating acute low back pain with continuous low-level heat wrap therapy and/or exercise: a randomized controlled trial	Mayer JM, Ralph L, Look M, Erasala GN, Verna JL, Matheson LN, Mooney V	The Spine Journal 2005 Jul-Aug;5(4):395-403	1	1	0	1	0	0	0	1	1	1	1	6
10.1002/14651858.CD003236.pub2	58	Painter P, Hector L, Ray K, Lynes L, Paul SM, Dodd M, et al.Effects of exercise training on coronary heart disease risk factors in renal transplant recipients. American Journal of Kidney Diseases 2003;42(2):362–69.	Painter 2003	G	G	.b	R	.b	Y	.b	.b	.b	Y	.b	.b	40	80	12373	Effects of exercise training on coronary heart disease risk factors in renal transplant recipients	Painter PL, Hector L, Ray K, Lynes L, Paul SM, Dodd M, Tomlanovich SL, Ascher NL	American Journal of Kidney Diseases 2003 Aug;42(2):362-369	1	1	1	1	0	0	0	0	0	1	1	5
10.1002/14651858.CD001843.pub4	75	Parekh AR, Feng Mi, Kirages D, Bremner H, Kaswick J, Aboseif S. The role of pelvic floor exercises on postprostatectomy incontinence. Journal of Urology 2003;170: 130–3.	Parekh 2003	Y	Y	.b	R	R	Y	.b	.b	.b	G	Y	.b	14.2857	71.4286	12374	The role of pelvic floor exercises on post-prostatectomy incontinence	Parekh AR, Feng MI, Kirages D, Bremner H, Kaswick J, Aboseif S	The Journal of Urology 2003 Jul;170(1):130-133	1	1	0	0	0	0	0	1	0	1	0	3
10.1002/14651858.CD000990.pub3	6	Collins EG, Langbein WE, Orebaugh C, Bammert C, Hanson K, Reda D, et al. Cardiovascular training effect associated with polestriding exercise in patients with peripheral arterial disease. Journal of Cardiovascular Nursing 2005;20(3):177–85.	Collins 2005	G	G	G	.b	.b	Y	.b	.b	.b	G	G	G	85.7143	100	12412	Cardiovascular training effect associated with polestriding exercise in patients with peripheral arterial disease	Collins EG, Langbein WE, Orebaugh C, Bammert C, Hanson K, Reda D, Edwards LC, Littooy FN	The Journal of Cardiovascular Nursing 2005 May-Jun;20(3):177-185	1	1	0	1	0	0	0	1	0	1	1	5
10.1002/14651858.CD003236.pub2	11	Deligiannis A, Kouidi E, Tassoulas E,Gigis P, Tourkantonis A, Coats A. Cardiac effects of exercise rehabilitation in hemodialysis patients. International Journal of Cardiology 1999;70(3):253–66.	Deligiannis-HI 1999	Y	Y	.b	R	.b	Y	.b	.b	.b	Y	.b	.b	0	80	12420	Cardiac effects of exercise rehabilitation in hemodialysis patients	Deligiannis A, Kouidi E, Tassoulas E, Gigis P, Tourkantonis A, Coats A	International Journal of Cardiology 1999 Aug;70(3):253-266	0	1	0	1	0	0	0	0	0	1	1	4
10.1002/14651858.CD000333.pub2	40	Pruitt LA, Taaffe DR, Marcus R. Effects of a one-year highintensity versus low-intensity resistance training program on bone mineral density in older women. Journal of Bone and Mineral Research 1996;10(11):1788–95.	Pruitt 1996	Y	Y	.b	R	.b	Y	.b	.b	.b	Y	Y	G	14.2857	85.7143	12483	Effects of a one-year high-intensity versus low-intensity resistance training program on bone mineral density in older women	Pruitt LA, Taaffe DR, Marcus R	Journal of Bone and Mineral Research 1995 Nov;10(11):1788-1795	1	1	0	1	0	0	0	0	0	1	1	4
10.1002/14651858.CD006408.pub2	6	Shakoor MA, AhmedMS, Kibria G, Khan AA,MianMAH, Hasan SA, et al. Effects of cervical traction and exercise therapy in cervical spondylosis. Bangladesh Med Res Counc Bull 2002;28(2):61–9.	Shakoor 2002	R	Y	.b	R	R	R	.b	.b	.b	G	.b	.b	16.6667	33.3333	12499	Effects of cervical traction and exercise therapy in cervical spondylosis	Shakoor MA, Ahmed MS, Kibria G, Khan AA, Mian MA, Hasan SA, Nahar S, Hossain MA	Bangladesh Medical Research Council Bulletin 2002 Aug;28(2):61-69	1	1	0	1	0	0	0	1	0	1	0	4
10.1002/14651858.CD004376.pub3	48	Talbot LA, Gaines JM, Huynh TN, Metter EJ. A homebased pedometer-driven walking program to increase physical activity in older adults with osteoarthritis of the knee: a preliminary study. Journal of the American Geriatric Society 2003;51:387–92.	Talbot 2003	G	Y	R	.b	.b	.b	R	R	.b	Y	Y	.b	14.2857	57.1429	12504	A home-based pedometer-driven walking program to increase physical activity in older adults with osteoarthritis of the knee: a preliminary study	Talbot LA, Gaines JM, Huynh TN, Metter EJ	Journal of the American Geriatrics Society 2003 Mar;51(3):387-392	1	1	0	1	0	0	0	1	0	1	1	5
10.1002/14651858.CD003907.pub4	1	Cejduo P, Bautista J,Montemayor T, Villagomez R, Jimenez L, Ortega F, et al.Exercise training in mitochondrial myopathy: a randomized clinical trial. Muscle and Nerve 2005;32(3):342–50	Cejudo 2005	G	Y	.b	.b	.b	.b	.b	.b	R	R	R	G	33.3333	50	12523	Exercise training in mitochondrial myopathy: a randomized controlled trial	Cejudo P, Bautista J, Montemayor T, Villagomez R, Jimenez L, Ortega F, Campos Y, Sanchez H, Arenas J	Muscle & Nerve 2005 Sep;32(3):342-350	1	1	0	1	0	0	0	1	0	1	1	5
10.1002/14651858.CD003793.pub2	21	Kvorning N, Holmberg C, Grennert L, Aberg A, Akeson J. Acupuncture relieves pelvic and low-back pain in late pregnancy. Acta Obstetricia et Gynecologica Scandinavica 2004 Mar;83(3):246-250	Kvorning 2004	G	G	R	.b	.b	G	.b	.b	.b	R	R	R	42.8571	42.8571	12551	Acupuncture relieves pelvic and low-back pain in late pregnancy	Kvorning N, Holmberg C, Grennert L, Aberg A, Akeson J	Acta Obstetricia et Gynecologica Scandinavica 2004 Mar;83(3):246-250	1	1	1	0	0	0	0	0	0	1	1	4
10.1002/14651858.CD007145.pub2	146	Santos IA, Stein R, Fuchs SC, Duncan BB, Ribeiro JP, Kroeff LR, et al. Aerobic exercise and submaximal functional capacity in overweight pregnant women: a randomized trial. Obstetrics & Gynecology 2005;106(2): 243–9.	Santos 2005	G	G	R	.b	.b	G	.b	.b	.b	R	Y	R	42.8571	57.1429	12580	Aerobic exercise and submaximal functional capacity in overweight pregnant women: a randomized trial	Santos IA, Stein R, Fuchs SC, Duncan BB, Ribeiro JP, Kroeff LR, Carballo MT, Schmidt MI	Obstetrics and Gynecology 2005 Aug;106(2):243-249	1	1	1	1	0	0	1	0	1	1	1	7
10.1002/14651858.CD004376.pub3	50	Thorstensson CA, Roos EM, Petersson IF, Ekdahl C. Six week high-intensity exercise program for middle-aged patients with knee osteoarthritis: a randomized controlled trial. BMC Musculoskeletal Disorders 2005;6:27.	Thortensson 2005	G	G	R	.b	.b	.b	R	Y	.b	G	Y	.b	42.8571	71.4286	12591	Six-week high-intensity exercise program for middle-aged patients with knee osteoarthritis: a randomized controlled trial	Thorstensson CA, Roos EM, Petersson IF, Ekdahl C	BMC Musculoskeletal Disorders 2005 May 30;6(27):Epub	1	1	1	1	0	0	0	1	0	1	1	6
10.1002/14651858.CD004366.pub6	13	Doyne EJ, Ossip-Klein DJ, Bowman ED, Osborn KM, McDougall-Wilson IB, Neimeyer RA. Running versus weight lifting in the treatment of depression. J Consult Clin Psychol. 1987 Oct;55(5):748-54.	Doyne 1987	Y	R	.b	Y	Y	R	.b	.b	.b	R	Y	Y	0	62.5	12636	Running versus weight lifting in the treatment of depression	Doyne EJ, Ossip-Klein DJ, Bowman ED, Osborn KM, McDougall-Wilson IB, Neimeyer RA	Journal of Consulting and Clinical Psychology 1987 Oct;55(5):748-754	1	1	0	1	0	0	1	0	0	1	1	5
10.1002/14651858.CD004366.pub6	48	Pinchasov BB, Shurgaja AM, Grischin OV, Putilov AA. Mood and energy regulation in seasonal and non-seasonal depression before and after midday treatment with physical exercise or bright light. Psychiatry Res. 2000 Apr 24;94(1):29-42.	Pinchasov 2000	Y	Y	.b	Y	Y	Y	.b	.b	.b	Y	Y	Y	0	100	12679	Mood and energy regulation in seasonal and non-seasonal depression before and after midday treatment with physical exercise or bright light	Pinchasov B, Shurgaja AM, Grischin OV, Putilov AA	Psychiatry Research 2000;94(1):29-42	1	1	0	1	0	0	0	1	0	1	1	5
10.1002/14651858.CD004294.pub3	49	Riccio CM, Nelson DL, Bush MA. Adding purpose to the repetitive exercise of elderly women through imagery. The American Journal of Occupational Therapy 1990;44(8): 714–9.	Riccio 1990	Y	Y	Y	.b	.b	.b	.a	.a	.b	G	Y	G	33.3333	100	12680	Adding purpose to the repetitive exercise of elderly women through imagery	Riccio CM, Nelson DL, Bush MA	The American Journal of Occupational Therapy 1990 Aug;44(8):714-719	1	1	0	0	0	0	0	1	0	1	1	4
10.1002/14651858.CD006058.pub3	3	Dohi S, Gold MI. Comparison of two methods of postoperative respiratory care. Chest 1978;73(5):592–5.	Dohi 1978	Y	Y	Y	.b	.b	Y	.b	.b	.b	Y	G	Y	14.2857	100	12734	Comparison of two methods of postoperative respiratory care	Dohi S, Gold MI	Chest 1978 May;73(5):592-595	1	1	0	1	0	0	0	0	0	1	1	4
10.1002/14651858.CD000333.pub2	18	Iwamoto J, Takeda T, Ichimura S. Effect of exercise training and detraining on bone mineral density in postmenopausal women with osteoporosis. Journal of Orthopaedic Science 2001;6(2):128–32	Iwamoto 2001	Y	Y	.b	Y	.b	Y	.b	.b	.b	Y	Y	G	14.2857	100	12753	Effect of exercise training and detraining on bone mineral density in postmenopausal women with osteoporosis	Iwamoto J, Takeda T, Ichimura S	Journal of Orthopaedic Science 2001;6(2):128-132	0	1	0	1	0	0	0	0	0	1	1	4
10.1002/14651858.CD000333.pub2	22	Kerr D, Ackland T, Maslen B, Morton A, Prince R. Resistance training over 2 years increases bone mass in calcium-replete postmenopausal women. Journal of Bone and Mineral Research 2001;16(1):175–81.	Kerr 2001	G	Y	.b	R	.b	Y	.b	.b	.b	Y	Y	G	28.5714	85.7143	12757	Resistance training over 2 years increases bone mass in calcium-replete postmenopausal women	Kerr D, Ackland T, Maslen B, Morton A, Prince R	Journal of Bone and Mineral Research 2001 Jan;16(1):175-181	1	1	0	1	0	0	0	0	0	1	1	4
10.1002/14651858.CD009252	23	Laycock J, Brown J, Cusack C, Green S, Jerwood D, Mann K, McLachlan Z, Schofield A. Pelvic floor reeducation for stress incontinence: comparing three methods [with consumer summary]. British Journal of Community Nursing 2001 May;6(5):230-237	Laycock 2001a	G	Y	.b	.b	.b	Y	.b	.b	.b	Y	.a	Y	20	100	12767	Pelvic floor reeducation for stress incontinence: comparing three methods [with consumer summary]	Laycock J, Brown J, Cusack C, Green S, Jerwood D, Mann K, McLachlan Z, Schofield A	British Journal of Community Nursing 2001 May;6(5):230-237	1	1	0	1	0	0	0	0	0	1	0	3	10.1002/14651858.CD002114.pub2	18	Laycock J, Brown J, Cusack C, Green S, Jerwood D,Mann K, et al.Pelvic floor reeducation for stress incontinence: comparing three methods. British Journal of Community Nursing 2001;6(5):230–7.	Laycock 2001	G	Y	.b	Y	.b	Y	.b	.b	.b	R	Y	Y
10.1002/14651858.CD005627.pub3	14	Leermakers EA, Anglin K, Wing RR. Reducing postpartum weight retention through a correspondence intervention. International Journal of Obesity 1998 Nov;22(11):1103-1109.	Leermakers 1998	Y	Y	.b	.b	.b	Y	.b	.b	.b	R	G	R	16.6667	66.6667	12769	Reducing postpartum weight retention through a correspondence intervention	Leermakers EA, Anglin K, Wing RR	International Journal of Obesity 1998 Nov;22(11):1103-1109	1	1	0	1	0	0	0	0	0	1	1	4
10.1002/14651858.CD005627.pub3	20	McCrory MA, Nommsen-Rivers LA, Mole PA, Lonnerdal B, Dewey KG. Randomized trial of the short-term effects of dieting compared with dieting plus aerobic exercise on lactation performance. The American Journal of Clinical Nutrition 1999 May;69(5):959-967.	McCrory 1999	G	Y	.b	.b	.b	R	.b	.b	.b	G	G	G	66.6667	83.3333	12776	Randomized trial of the short-term effects of dieting compared with dieting plus aerobic exercise on lactation performance	McCrory MA, Nommsen-Rivers LA, Mole PA, Lonnerdal B, Dewey KG	The American Journal of Clinical Nutrition 1999 May;69(5):959-967	1	1	0	1	0	0	0	1	0	1	1	5
10.1002/14651858.CD002878.pub2	7	Strumpf DA, Millman RP, Carlisle CC. Nocturnal positive pressure ventilation via nasal mask in patients with COPD. American Review of Respiratory Disease 1991;144:1234–9.	Strumpt 1991	G	G	G	.b	.b	.b	.b	.b	.b	R	Y	G	66.6667	83.3333	12808	Nocturnal positive-pressure ventilation via nasal mask in patients with severe chronic obstructive pulmonary disease	Strumpf DA, Millman RP, Carlisle CC, Grattan LM, Ryan SM, Erickson AD, Hill NS	The American Review of Respiratory Disease 1991 Dec;144(6):1234-1239	1	1	0	0	0	0	0	0	0	1	1	3
10.1002/14651858.CD000333.pub2	49	Uusi-Rasi K, Kannus P, Cheng S, Sievanen H, Pasanen M, Heinonen A, et al.Effect of alendronate and exercise on bone and physical performance of postmenopausal women: A randomized controlled trial. Bone 2003;33(1):132–43.	Uusi-Rasi 2003	Y	Y	.b	Y	.b	G	.b	.b	.b	G	Y	G	42.8571	100	12820	Effect of alendronate and exercise on bone and physical performance of postmenopausal women: a randomized controlled trial	Uusi-Rasi K, Kannus P, Cheng S, Sievanen H, Pasanen M, Heinonen A, Nenonen A, Halleen J, Fuerst T, Genant H, Vuori I	Bone 2003 Jul;33(1):132-143	1	1	0	1	0	0	1	1	1	1	1	7
10.1002/14651858.CD005106.pub4	5	Brison RJ, Hartling L, Dostaler S, Leger A, Rowe BH, Stiell I, et al. A randomized controlled trial of an educational intervention to prevent the chronic pain of whiplash associated disorders following rear-end motor vehicle collisions. Spine 2005;30(16):1799–1807. [: CO2007]	Brison 2005	G	G	.b	R	R	G	.b	.b	.b	G	Y	Y	50	75	12859	A randomized controlled trial of an educational intervention to prevent the chronic pain of whiplash associated disorders following rear-end motor vehicle collisions [with consumer summary]	Brison RJ, Hartling L, Dostaler S, Leger A, Rowe BH, Stiell I, Pickett W	Spine 2005 Aug 15;30(16):1799-1807	1	1	1	1	1	0	1	1	1	1	1	9
10.1002/14651858.CD003236.pub2	19	Fitts SS, Guthrie MR, Blagg CR. Exercise coaching and rehabilitation counseling improve quality of life for predialysis and dialysis patients. Nephron 1999;82(2): 115–21	Fitts 1999	Y	Y	.b	Y	.b	Y	.b	.b	.b	Y	.b	.b	0	100	12910	Exercise coaching and rehabilitation counseling improve quality of life for predialysis and dialysis patients	Fitts SS, Guthrie MR, Blagg CR	Nephron 1999 Jun;82(2):115-121	0	1	0	0	0	0	0	0	0	1	1	3
10.1002/14651858.CD000333.pub2	19	Iwamoto J, Takeda T, Sato Y, Uzawa M. Effect of wholebody vibration exercise on lumbar bone mineral density, bone turnover, and chronic back pain in post-menopausal osteoporotic women treated with alendronate. AgingClinical and Experimental Research 2005;17(2):157–63.	Iwamoto 2005	Y	Y	.b	R	.b	Y	.b	.b	.b	Y	Y	G	14.2857	85.7143	12936	Effect of whole-body vibration exercise on lumbar bone mineral density, bone turnover, and chronic back pain in post-menopausal osteoporotic women treated with alendronate	Iwamoto J, Takeda T, Sato Y, Uzawa M	Aging Clinical and Experimental Research 2005 Apr;17(2):157-163	1	1	0	1	0	0	0	0	0	1	1	4
10.1002/14651858.CD000333.pub2	25	Lau EMC, Woo J, Leung PC, Swaminathan R, Leung D. The effects of calcium supplementation and exercise on bone density in elderly Chinese women. Osteoporosis International 1992;2(4):168–73.	Lau 1992	G	G	.b	Y	.b	Y	.b	.b	.b	Y	Y	G	42.8571	100	12956	The effects of calcium supplementation and exercise on bone density in elderly Chinese women	Lau EM, Woo J, Leung PC, Swaminathan R, Leung D	Osteoporosis International 1992 Jul;2(4):168-173	1	1	0	1	0	0	0	0	0	1	1	4
10.1002/14651858.CD008066.pub3	3	Logue E, Sutton K, Jarjoura D, Smucker W, Baughman K, Capers C. Transtheoretical model-chronic disease care for obesity in primary care: a randomized trial. Obesity Research 2005;13(5):917–27.	Logue 2005	G	Y	R	.b	.b	.b	R	G	.b	G	R	R	37.5	50	12967	Transtheoretical model-chronic disease care for obesity in primary care: a randomized trial	Logue E, Sutton K, Jarjoura D, Smucker W, Baughman K, Capers C	Obesity Research 2005 May;13(5):917-927	1	1	1	1	0	0	0	1	1	1	1	7
10.1002/14651858.CD000333.pub2	28	Martin D, Notelovitz M. Effects of aerobic training on bone mineral density of postmenopausal women. Journal of Bone and Mineral Research 1993;8(8):931–6.	Martin 1993	Y	Y	.b	Y	.b	Y	.b	.b	.b	Y	Y	G	14.2857	100	12982	Effects of aerobic training on bone mineral density of postmenopausal women	Martin D, Notelovitz M	Journal of Bone and Mineral Research 1993 Aug;8(8):931-936	1	1	0	1	0	0	0	0	0	1	1	4
10.1002/14651858.CD000333.pub2	39	Prince R, Devine A, Dick I, Criddle A, Kerr D, Kent N, et al.The effects of calcium supplementation (milk powder or tablets) and exercise on one ensity in postmenopausal women. Journal of Bone and Mineral Research 1995;10(7): 1068–75.	Prince 1995	G	G	.b	R	.b	.a	.b	.b	.b	Y	Y	R	33.3333	66.6667	13012	The effects of calcium supplementation (milk powder or tablets) and exercise on bone density in postmenopausal women	Prince R, Devine A, Dick I, Criddle A, Kerr D, Kent N, Price R, Randell A	Journal of Bone and Mineral Research 1995 Jul;10(7):1068-1075	1	1	1	1	0	0	0	0	0	1	1	5
10.1002/14651858.CD001250.pub2	6	Zammit E, Herrington L. Ultrasound therapy in the management of acute lateral ligament sprains of the ankle joint. Physical Therapy in Sport 2005;6(3):116–21. [EMBASE: 2005372108]	Zammit 2005	Y	Y	.b	G	R	R	.b	.b	.b	Y	.b	.b	16.6667	66.6667	13086	Ultrasound therapy in the management of acute lateral ligament sprains of the ankle joint	Zammit E, Herrington L	Physical Therapy in Sport 2005;6(3):116-121	1	1	0	0	1	0	0	1	0	1	0	4
10.1002/14651858.CD007103.pub2	6	Dance and movement program improves quality-of-life measures in breast cancer survivors Sandel SL, Judge JO, Landry N, Faria L, Ouellette R, Majczak M Cancer Nursing 2005 Jul-Aug;28(4):301-309	Sandel 2005	G	G	R	.b	.b	.b	R	G	.b	G	G	G	75	75	13149	Dance and movement program improves quality-of-life measures in breast cancer survivors	Sandel SL, Judge JO, Landry N, Faria L, Ouellette R, Majczak M	Cancer Nursing 2005 Jul-Aug;28(4):301-309	1	1	1	1	0	0	1	1	1	1	1	8
10.1002/14651858.CD007818.pub2	12	Strumse YA, Stanghelle JK, Utne L, Utne P, Svendsby EK. Treatment of patients with postpolio syndrome in a warm climate. Disability and Rehabilitation 2003;25(2):77-84	Strumse 2003	Y	Y	.b	R	R	R	.b	.b	.b	Y	Y	R	0	50	13155	Treatment of patients with postpolio syndrome in a warm climate	Strumse YA, Stanghelle JK, Utne L, Utne P, Svendsby EK	Disability and Rehabilitation 2003;25(2):77-84	1	1	0	1	0	0	0	1	0	1	1	5
10.1002/14651858.CD007566.pub2	5	Burnham TR, Wilcox A. Effects of exercise on physiological and psychological variables in cancer survivors. Medicine and Science in Sports and Exercise 2002;34(12): 1863–7.	Burnham 2002	Y	Y	R	.b	.b	R	.b	.b	.b	R	G	G	28.5714	57.1429	13325	Effects of exercise on physiological and psychological variables in cancer survivors	Burnham TR, Wilcox A	Medicine and Science in Sports and Exercise 2002 Dec;34(12):1863-1867	1	1	0	1	0	0	0	1	0	1	1	5
10.1002/14651858.CD004158.pub2	3	Bury TF, Akelman E, Weiss APC. Prospective, randomized trial of splinting after carpal tunnel release. Annals of Plastic Surgery 1995;35(1):19-22. [PUBMED: 7574280]	Bury 1995	G	Y	.b	R	.b	.b	.b	Y	.b	.a	R	G	33.3333	66.6667	13326	Prospective, randomized trial of splinting after carpal tunnel release	Bury TF, Akelman E, Weiss AP	Annals of Plastic Surgery 1995 Jul;35(1):19-22	0	1	0	0	0	0	0	1	0	1	1	4
10.1002/14651858.CD005263.pub3	1	Cheetham DR, Burgess L, Ellis M, Williams A, Greenhalgh RM, Davies AH. Does supervised exercise offer adjuvant benefit over exercise advice alone for the treatment of intermittent claudication? A randomised trial. Eur J Vasc Endovasc Surg. 2004 Jan;27(1):17-23.	Cheetham 2004	G	Y	R	.b	.b	G	.b	.b	.b	G	R	G	57.1429	71.4286	13330	Does supervised exercise offer adjuvant benefit over exercise advice alone for the treatment of intermittent claudication? A randomised trial	Cheetham DR, Burgess L, Ellis M, Williams A, Greenhalgh RM, Davies AH	European Journal of Vascular and Endovascular Surgery 2004 Jan;27(1):17-23	1	1	0	1	0	0	1	1	0	1	0	5
10.1002/14651858.CD007566.pub2	58	Segar ML, Katch VL, Roth RS, Garcia AW, Portner TI, Glickman SG, et al. The effect of aerobic exercise on selfesteem and depressive and anxiety symptoms among breast cancer survivors. Oncology Nursing Forum 1998;25(1): 107–13.	Segar 1998	R	Y	R	.b	.b	R	.b	.b	.b	R	G	G	28.5714	42.8571	13391	The effect of aerobic exercise on self-esteem and depressive and anxiety symptoms among breast cancer survivors	Segar ML, Katch VL, Roth RS, Garcia AW, Portner TI, Glickman SG, Haslanger S, Wilkins EG	Oncology Nursing Forum 1998 Jan-Feb;25(1):107-113	1	0	0	1	0	0	0	0	0	1	0	2
10.1002/14651858.CD000994.pub3	5	Coultas D, Frederick J, Barnett B, Singh G, Wludyka P. A randomized trial of two types of nurse-assisted home care for patients with COPD. Chest 2005;128(4):2017–24.	Coultas 2005	G	G	.b	.b	.b	.b	.b	.b	R	G	G	G	83.3333	83.3333	13452	A randomized trial of two types of nurse-assisted home care for patients with COPD	Coultas D, Frederick J, Barnett B, Singh G, Wludyka P	Chest 2005 Oct;128(4):2017-2024	1	1	0	1	0	0	1	0	0	1	1	5
10.1002/14651858.CD003793.pub2	2	Depledge J, McNair PJ, Keal-Smith C, Williams M. Management of symphysis pubis dysfunction during pregnancy using exercise and pelvic support belts. Physical Therapy 2005 Dec;85(12):1290-1300	Depledge 2005	G	Y	Y	.b	.b	Y	.b	.b	.b	G	G	G	57.1429	100	13454	Management of symphysis pubis dysfunction during pregnancy using exercise and pelvic support belts	Depledge J, McNair PJ, Keal-Smith C, Williams M	Physical Therapy 2005 Dec;85(12):1290-1300	1	1	0	1	0	0	1	1	0	1	1	6
10.1002/14651858.CD007471.pub2	14	Ewings P, Spencer S, Marsh H, O’Sullivan M. Obstetric risk factors for urinary incontinence and preventative pelvic floor exercises: cohort study and nested randomized controlled trial. Journal of Obstetrics and Gynaecology 2005; 25(6):558–64. [: SR–INCONT21250]	Ewings 2005	G	Y	R	.b	.b	Y	.b	.b	.b	G	.b	.b	40	80	13463	Obstetric risk factors for urinary incontinence and preventative pelvic floor exercises: cohort study and nested randomized controlled trial	Ewings P, Spencer S, Marsh H, O'Sullivan M	Journal of Obstetrics and Gynaecology 2005 Aug;25(6):558-564	1	1	1	1	0	0	0	0	1	1	0	5
10.1002/14651858.CD003236.pub2	2	Akiba T, Matsui N, Shinohara S, Fujiwara H, Nomura T, Marumo F. Effects of recombinant human erythropoietin and exercise training on exercise capacity in hemodialysis patients. Artificial Organs 1995;19(12): 1262–8.	Akiba 1995	Y	Y	.b	R	.b	Y	.b	.b	.b	Y	.b	.b	0	80	13682	Effects of recombinant human erythropoietin and exercise training on exercise capacity in hemodialysis patients	Akiba T, Matsui N, Shinohara S, Fujiwara H, Nomura T, Marumo F	Artificial Organs 1995 Dec;19(12):1262-1268	0	1	0	1	0	0	0	0	0	0	1	3
10.1002/14651858.CD003236.pub2	10	Deligiannis A, Kouidi E, Tourkantonis A. Effects of physical training on heart rate variability in patients on hemodialysis. American Journal of Cardiology 1999;84(2): 197–202.	Deligiannis 1999	Y	Y	.b	R	.b	Y	.b	.b	.b	Y	.b	.b	0	80	13697	Effects of physical training on heart rate variability in patients on hemodialysis	Deligiannis A, Kouidi E, Tourkantonis A	The American Journal of Cardiology 1999 Jul 15;84(2):197-202	1	1	0	1	0	0	0	0	0	1	1	4
10.1002/14651858.CD003236.pub2	21	Frey S,Mir AR, Lucas M. Visceral protein status and caloric intake in exercising versus nonexercising individuals with end-stage renal disease. Journal of Renal Nutrition 1999;9 (2):71–7.	Frey 1999	Y	Y	.b	R	.b	Y	.b	.b	.b	G	.b	.b	20	80	13705	Visceral protein status and caloric intake in exercising versus nonexercising individuals with end-stage renal disease	Frey S, Mir AR, Lucas M	Journal of Renal Nutrition 1999 Apr;9(2):71-77	1	1	0	1	0	0	0	1	0	1	1	5
10.1002/14651858.CD003236.pub2	24	Harter HR, Goldberg AP. Endurance exercise training. An effective therapeutic modality for hemodialysis patients. Medical Clinics of North America 1985;69(1):159–75	Harter 1985	Y	Y	.b	R	.b	Y	.b	.b	.b	R	.b	.b	0	60	13713	Endurance exercise training. An effective therapeutic modality for hemodialysis patients	Harter HR, Goldberg AP	The Medical Clinics of North America 1985 Jan;69(1):159-175	0	1	0	1	0	0	0	1	0	0	1	4
10.1002/14651858.CD003236.pub2	38	Kouidi E, Iacovides A, Iordanidis P, Vassiliou S, Deligiannis A, Ierodiakonou C, et al. Exercise renal rehabilitation program: psychosocial effects. Nephron 1997;77(2):152–58. [MEDLINE: 9346380]	Kouidi 1997a	Y	Y	.b	R	.b	Y	.b	.b	.b	Y	.b	.b	0	80	13734	Exercise renal rehabilitation program: psychosocial effects	Kouidi E, Iacovides A, Iordanidis P, Vassiliou S, Deligiannis A, Ierodiakonou C, Tourkantonis A	Nephron 1997;77(2):152-158	1	1	0	1	0	0	0	1	0	1	1	5
10.1002/14651858.CD003236.pub2	57	Painter P, Moore G, Carlson L, Paul S, Myll J, Phillips W, et al.Effects of exercise training plus normalization of hematocrit on exercise capacity and health-related quality of life. American Journal of Kidney Diseases 2002;39(2): 257–65.	Painter 2002b	Y	Y	.b	R	.b	Y	.b	.b	.b	Y	.b	.b	0	80	13755	Effects of exercise training plus normalization of hematocrit on exercise capacity and health-related quality of life	Painter P, Moore G, Carlson L, Paul S, Myll J, Phillips W, Haskell W	American Journal of Kidney Diseases 2002 Feb;39(2):257-265	1	1	0	1	0	0	0	0	1	1	1	5
10.1002/14651858.CD003236.pub2	59	Parsons TL, Toffelmire EB, King-VanVlack CE. The effect of an exercise program during hemodialysis on dialysis efficacy, blood pressure and quality of life in end-stage renal disease (ESRD) patients. Clinical Nephrology 2004;61(4): 261–74.	Parsons 2004	Y	Y	.b	R	.b	Y	.b	.b	.b	Y	.b	.b	0	80	13757	The effect of an exercise program during hemodialysis on dialysis efficacy, blood pressure and quality of life in end-stage renal disease (ESRD) patients	Parsons TL, Toffelmire EB, King-van Vlack CE	Clinical Nephrology 2004 Apr;61(4):261-274	1	1	0	1	0	0	0	0	0	1	1	4
10.1002/14651858.CD009508	37	Savage AM. Is lumbopelvic stability training (using the Pilates model) an effective treatment strategy for women with stress urinary incontinence? A review of the literature and report of a pilot study. Journal of the Association of Chartered Physiotherapists in Women’s Health 2005;97: 33–48.	Savage 2005	Y	Y	.b	.b	.b	.b	.b	.b	Y	Y	G	Y	16.6667	100	13764	Is lumbopelvic stability training (using the Pilates model) an effective treatment strategy for women with stress urinary incontinence? A review of the literature and report of a pilot study	Savage AM	Journal of the Association of Chartered Physiotherapists Women's Health 2005 Autumn;97:33-48	1	1	1	1	0	0	1	1	0	0	1	6
10.1002/14651858.CD008465.pub2	36	Dimeo FC, Stieglitz RD, Novelli-Fischer U, Fetscher S, Keul J. Effects of physical activity on the fatigue and psychologic status of cancer patients during chemotherapy. Cancer 1999;85(10):2273–7	Dimeo 1999	R	Y	R	.b	.b	R	.b	.b	.b	R	G	G	28.5714	42.8571	13836	Effects of physical activity on the fatigue and psychologic status of cancer patients during chemotherapy	Dimeo FC, Stieglitz RD, Novelli-Fischer U, Fetscher S, Keul J	Cancer 1999 May 15;85(10):2273-2277	0	0	0	1	0	0	0	1	1	0	1	4
10.1002/14651858.CD001822.pub3	13	Gatchel RJ, Polatin PB, Noe C, Gardea M, Pulliam C, Thompson J. Treatment- and cost-effectiveness of early intervention for acute low-back pain patients: a one-year prospective study. Journal of Occupational Rehabilitation 2003 Mar;13(1):1-9	Gatchel 2003	G	Y	.b	R	R	G	.b	.b	.b	G	G	.b	57.1429	71.4286	13846	Treatment- and cost-effectiveness of early intervention for acute low-back pain patients: a one-year prospective study	Gatchel RJ, Polatin PB, Noe C, Gardea M, Pulliam C, Thompson J	Journal of Occupational Rehabilitation 2003 Mar;13(1):1-9	1	1	0	0	0	0	0	1	0	1	1	4
10.1002/14651858.CD006555.pub2	4	Hagen EM, Grasdal A, Eriksen HR. Does early intervention with a light mobilization program reduce long-term sickleave for low back pain: A 3-year follow-up study. Spine 2003;28(20):2309–15.	Hagen 2003	G	G	.b	.b	.b	R	.b	.b	.b	G	.b	.b	75	75	13870	Does early intervention with a light mobilization program reduce long-term sick leave for low back pain: a 3-year follow-up study [with consumer summary]	Hagen EM, Grasdal A, Eriksen HR	Spine 2003 Oct 15;28(20):2309-2316	1	1	1	0	0	0	0	1	1	1	1	6
10.1002/14651858.CD003007.pub2	2	Choi G, Raiturker PP, Kim MJ, Chung DJ, Chae YS, Lee SH. The effect of early isolated lumbar extension exercise program for patients with herniated disc undergoing lumbar discectomy. Neurosurgery 2005;57(4):764-72; discussion 764-72.	Choi 2005	Y	Y	.b	R	R	R	.b	.b	.b	R	G	.b	14.2857	42.8571	13939	The effect of early isolated lumbar extension exercise program for patients with herniated disc undergoing lumbar discectomy	Choi G, Raiturker PP, Kim MJ, Jin CD, Chae YS	Neurosurgery 2005 Oct;57(4):764-772	1	1	0	1	0	0	0	1	0	1	1	5
10.1002/14651858.CD000333.pub2	14	Englund U, Littbrand H, Sondell A, Pettersson U, Bucht G. A 1-year combined weight-bearing training program is beneficial for bone mineral density and neuromuscular function in older women. Osteoporosis International 2005; 16(9):1117–23.	Englund 2005	Y	Y	.b	R	.b	Y	.b	.b	.b	Y	Y	G	14.2857	85.7143	13952	A 1-year combined weight-bearing training program is beneficial for bone mineral density and neuromuscular function in older women	Englund U, Littbrand H, Sondell A, Pettersson U, Bucht G	Osteoporosis International 2005 Sep;16(9):1117-1123	1	1	0	1	0	0	0	1	0	1	1	5
10.1002/14651858.CD001843.pub4	18	Filocamo MT, Li Marzi V, Del Popolo G, Cecconi F, Marzocco M, Tosto A, et al.Effectiveness of early pelvic floor rehabilitation treatment for post-prostatectomy incontinence. European Urology 2005;48(5):734–8.	Filocarno 2005	G	Y	.b	R	R	Y	.b	.b	.b	Y	Y	.b	14.2857	71.4286	13958	Effectiveness of early pelvic floor rehabilitation treatment for post-prostatectomy incontinence	Filocamo MT, li Marzi V, del Popolo G, Cecconi F, Marzocco M, Tosto A, Nicita G	European Urology 2005 Nov;48(5):734-738	1	1	0	1	0	0	0	1	0	1	1	5
10.1002/14651858.CD007070.pub2	4	Harris RE, Tian X, Williams DA, Tian TX, Cupps TR, Petzke F, Groner KH, Biswas P, Gracely RH, Clauw DJ. Treatment of fibromyalgia with formula acupuncture: investigation of needle placement, needle stimulation, and treatment frequency. Journal of Alternative & Complementary Medicine 2005 Aug;11(4):663-671	Harris 2005	G	G	G	.b	.b	G	.b	.b	.b	G	G	.b	100	100	13977	Treatment of fibromyalgia with formula acupuncture: investigation of needle placement, needle stimulation, and treatment frequency	Harris RE, Tian X, Williams DA, Tian TX, Cupps TR, Petzke F, Groner KH, Biswas P, Gracely RH, Clauw DJ	Journal of Alternative & Complementary Medicine 2005 Aug;11(4):663-671	1	1	1	1	1	0	1	0	1	1	1	8
10.1002/14651858.CD008963.pub2	28	Keefe FJ, Caldwell DS, Williams DA, Gil KM, Mitchell D, Robertson C, Martinez S, et al.Pain coping skills training in the management of osteoarthritic knee pain: a comparative study. Behavior Therapy 1990;21(1):49–62. [DOI: Cn-00388097]	Keefe 1990	G	Y	R	.b	.b	R	.b	.b	.b	G	Y	G	42.8571	71.4286	13998	Pain coping skills training in the management of osteoarthritic knee pain: a comparative study	Keefe FJ, Caldwell DS, Williams DA, Gil KM, Mitchell D, Robertson C, Martinez S, Nunley J, Beckham J, Crisson J, Helms M	Behavior Therapy 1990;21(1):49-62	1	1	0	1	0	0	0	1	0	1	1	5
10.1002/14651858.CD009508	32	Liebergall-Wischnitzer M, Hochner-Celnikier D, Lavy Y, Manor O, Arbel R, Paltiel O. Paula method of circular muscle exercises for urinary stress incontinence--a clinical trial. International Urogynecology Journal 2005;16(5): 345–51. [MEDLINE: 21306]	Liebergail 2005	G	Y	.b	.b	.b	.b	.b	.b	Y	Y	G	G	50	100	14014	Paula method of circular muscle exercises for urinary stress incontinence -- a clinical trial	Liebergall-Wischnitzer M, Hochner-Celnikier D, Lavy Y, Manor O, Arbel R, Paltiel O	International Urogynecology Journal and Pelvic Floor Dysfunction 2005 Oct;16(5):345-351	1	1	0	1	0	0	0	1	0	1	1	5
10.1002/14651858.CD007651.pub2	48	Luepker RV, Perry CL, McKinlay SM, Nader PR, Parcel GS, Stone EJ, Webber LS, Elder JP, Feldman HA, Johnson CC, Kelder SH, Wu M. Outcomes of a field trial to improve children's dietary patterns and physical activity. The Child and Adolescent Trial for Cardiovascular Health. CATCH collaborative group. JAMA 1996 Mar 13;275(10):768-776	Luepker 1996	Y	G	.b	.b	.b	.b	.b	.b	Y	G	G	.b	60	100	14021	Outcomes of a field trial to improve children's dietary patterns and physical activity. The Child and Adolescent Trial for Cardiovascular Health. CATCH collaborative group	Luepker RV, Perry CL, McKinlay SM, Nader PR, Parcel GS, Stone EJ, Webber LS, Elder JP, Feldman HA, Johnson CC, Kelder SH, Wu M	JAMA 1996 Mar 13;275(10):768-776	1	1	0	1	0	0	0	0	0	1	1	4
10.1002/14651858.CD000990.pub3	38	Mika P, Spodaryk K, Cencora A, Unnithan VB, Mika A. Experimental model of pain-free treadmill training in patients with claudication. American Journal of Physical Medicine and Rehabilitation 2005;84(10):756–62.	Mika 2005	Y	Y	G	.b	.b	G	.b	.b	.b	G	G	G	71.4286	100	14034	Experimental model of pain-free treadmill training in patients with claudication	Mika P, Spodaryk K, Cencora A, Unnithan VB, Mika A	American Journal of Physical Medicine & Rehabilitation 2005 Oct;84(10):756-762	1	1	0	1	0	0	1	0	0	1	1	5
10.1002/14651858.CD006283.pub3	11	Qu Y. Clinical observation on acupuncture by stages combined with exercise therapy for treatment of Bell palsy at acute stage) Zhongguo Zhen Jiu [Chinese Acupuncture & Moxibustion] 2005 Aug;25(8):545-547	Qu 2005	R	R	R	.b	.b	R	.b	.b	.b	G	G	R	28.5714	28.5714	14062	(Clinical observation on acupuncture by stages combined with exercise therapy for treatment of Bell palsy at acute stage) [Chinese - simplified characters]	Qu Y	Zhongguo Zhen Jiu [Chinese Acupuncture & Moxibustion] 2005 Aug;25(8):545-547	1	1	0	1	0	0	0	1	0	1	1	5
10.1002/14651858.CD008008.pub2	11	Vogiatzis I, Nanas S, Roussos C. Interval training as an alternative modality to continuous exercise in patients with COPD. European Respiratory Journal 2002; Vol. 20, issue 1:12–9.	Vogiatzis 2002	Y	Y	.b	.b	.b	.b	.b	.b	Y	G	G	.b	40	100	14095	Interval training as an alternative modality to continuous exercise in patients with COPD	Vogiatzis I, Nanas S, Roussos C	The European Respiratory Journal 2002 Jul;20(1):12-19	1	1	0	1	0	0	1	0	0	1	1	5
10.1002/14651858.CD006283.pub3	13	Wang X-H, Zhang L-M, Han M, Zhang K-Q. Clinical application of functional exercise and staged therapy in treatment of facial nerve paralysis Zhongguo Linchuang Kangfu [Chinese Journal of Clinical Rehabilitation] 2004 May 5;8(13):2446-2447. Zhongguo Linchuang Kangfu [Chinese Journal of Clinical Rehabilitation] 2004 Feb 5;8(4):616-617	Wong 2004	G	G	R	.b	.b	R	.b	.b	.b	G	G	R	57.1429	57.1429	14099	(Clinical application of functional exercise and staged therapy in treatment of facial nerve paralysis) [Chinese - simplified characters]	Wang X-H, Zhang L-M, Han M, Zhang K-Q	Zhongguo Linchuang Kangfu [Chinese Journal of Clinical Rehabilitation] 2004 Feb 5;8(4):616-617	1	1	0	1	0	0	0	1	1	1	1	6
10.1002/14651858.CD004294.pub3	4	Bautmans I, Van Hees E, Lemper JC, Mets T. The feasibility of whole body vibration in institutionalised elderly persons and its influence on muscle performance, balance and mobility: a randomised controlled trial. BMC Geriatrics 2005;5:17	Bautmans 2005	G	Y	Y	.b	.b	.b	.a	G	.b	R	Y	G	42.8571	85.7143	14188	The feasibility of whole body vibration in institutionalised elderly persons and its influence on muscle performance, balance and mobility: a randomised controlled trial	Bautmans I, van Hees E, Lemper JC, Mets T	BMC Geriatrics 2005 Dec 22;5(17):Epub	1	1	0	1	1	0	1	1	0	1	1	7
10.1002/14651858.CD009437.pub2	6	Boxall AM, Barclay L, Sayers A, Caplan GA. Managing chronic obstructive pulmonary disease in the community. A randomized controlled trial of home-based pulmonary rehabilitation for elderly housebound patients. Journal of Cardiopulmonary Rehabilitation 2005;25(6):378–85.	Boxall 2005	G	G	R	.b	.b	R	.b	.b	.b	G	G	.b	66.6667	66.6667	14191	Managing chronic obstructive pulmonary disease in the community. A randomized controlled trial of home-based pulmonary rehabilitation for elderly housebound patients	Boxall AM, Barclay L, Sayers A, Caplan GA	Journal of Cardiopulmonary Rehabilitation 2005 Nov-Dec;25(6):378-385	1	1	1	1	0	0	0	0	0	1	1	5
10.1002/14651858.CD004124.pub3	1	Clark VM, Burden AM. A 4-week wobble board exercise programme improved muscle onset latency and perceived stability in individuals with a functionally unstable ankle. Physical Therapy in Sport 2005;6(4):181–7.	Clark 2005	Y	Y	.b	.b	.b	R	.b	.b	.b	Y	Y	Y	0	83.3333	14196	A 4-week wobble board exercise programme improved muscle onset latency and perceived stability in individuals with a functionally unstable ankle	Clark VM, Burden AM	Physical Therapy in Sport 2005 Nov;6(4):181-187	0	1	0	1	0	0	0	0	0	1	1	4
10.1002/14651858.CD010003	18	Werner RA, Franzblau A, Gell N. Randomized controlled trial of nocturnal splinting for active workers with symptoms of carpal tunnel syndrome. Archives of PhysicalMedicine and Rehabilitation 2005;86(1):1–7. [PUBMED: 15640980]	Werner 2005	R	R	R	.b	.b	Y	.b	.b	.b	R	R	G	14.2857	28.5714	14241	Randomized controlled trial of nocturnal splinting for active workers with symptoms of carpal tunnel syndrome	Werner R, Franzblau A, Gell N	Archives of Physical Medicine and Rehabilitation 2005 Jan;86(1):1-7	1	0	0	1	0	0	1	0	0	1	1	4
10.1002/14651858.CD001256.pub2	31	Withnall R, Eastaugh J, Freemantle N. Do shock absorbing insoles in recruits undertaking high levels of physical activity reduce lower limb injury? A randomized controlled trial. Journal of the Royal Society of Medicine. 2006;99(1):32–7. [MEDLINE: 16388054]	Withnall 2006	G	G	.b	.b	.b	.b	.b	.b	R	G	.b	.b	75	75	14244	Do shock absorbing insoles in recruits undertaking high levels of physical activity reduce lower limb injury? A randomized controlled trial	Withnall R, Eastaugh J, Freemantle N	Journal of the Royal Society of Medicine 2006 Jan;99(1):32-37	1	1	1	1	0	0	0	1	1	1	1	7
10.1002/14651858.CD000990.pub3	52	Zwierska I, Walker RD, Choksy SA, Male JS, Pockley AG, Saxton JM. Upper- vs lower-limb aerobic exercise rehabilitation in patients with symptomatic peripheral arterial disease: a randomized controlled trial. Journal of Vascular Surgery 2005;42(6):1122–30.	Zwierska 2005	G	G	G	.b	.b	Y	.b	.b	.b	G	G	G	85.7143	100	14246	Upper- versus lower-limb aerobic exercise rehabilitation in patients with symptomatic peripheral arterial disease: a randomized controlled trial	Zwierska I, Walker RD, Choksy SA, Male JS, Pockley AG, Saxton JM	Journal of Vascular Surgery 2005 Dec;42(6):1122-1130	1	1	0	1	0	0	0	1	1	1	1	6
10.1002/14651858.CD001843.pub4	4	Burgio KL, Goode P, Urban D. Umlauf M, Locher J, Bueschen A, Redden D. Preoperative biofeedbackassisted behavioural training to reduce post-prostatectomy incontinence: A randomized controlled trial. Journal of Urology 2006;175(1):196–201.	Burgio 2006	G	G	.b	R	G	G	.b	.b	.b	Y	Y	.b	57.1429	85.7143	14273	Preoperative biofeedback assisted behavioral training to decrease post-prostatectomy incontinence: a randomized, controlled trial	Burgio KL, Goode PS, Urban DA, Umlauf MG, Locher JL, Bueschen A, Redden DT	The Journal of Urology 2006 Jan;175(1):196-201	1	1	0	1	0	0	1	1	1	1	1	7
10.1002/14651858.CD004251.pub5	1	Chiu TW, Hui-Chan C, Cheing G. A randomized clinical trial of TENS and exercise for patients with chronic neck pain. Clinical Rehabilitation 2005;19:850–60.	Chiu 2005	G	G	.b	R	R	R	.b	.b	.b	G	Y	.b	42.8571	57.1429	14277	A randomized clinical trial of TENS and exercise for patients with chronic neck pain [with consumer summary]	Chiu TT, Hui-Chan CW, Chein G	Clinical Rehabilitation 2005 Dec;19(8):850-860	1	1	0	1	0	0	1	0	1	1	1	6
10.1002/14651858.CD004260.pub3	7	Denis M, Moffet H, Caron F, Ouellet D, Paquet J, Nolet L. Effectiveness of continuous passive motion and conventional physical therapy after total knee arthroplasty: a randomized clinical trial. Physical Therapy 2006;86: 174–85.	Denis 2006	Y	G	.b	R	R	G	.b	.b	.b	G	G	G	62.5	75	14280	Effectiveness of continuous passive motion and conventional physical therapy after total knee arthroplasty: a randomized clinical trial	Denis M, Moffet H, Caron F, Ouellet D, Paquet J, Nolet L	Physical Therapy 2006 Feb;86(2):174-185	1	1	1	1	0	0	1	1	1	1	1	8
10.1002/14651858.CD004376.pub3	22	Huang M-H, Yang R-C, Lee C-L, Chen T-W, Wang MC. Preliminary results of integrated therapy for patients with knee osteoarthritis. Arthritis Care & Research 2005;53: 812–20.	Huang 2005	R	Y	R	.b	.b	.b	R	G	.b	Y	Y	.b	14.2857	57.1429	14284	Preliminary results of integrated therapy for patients with knee osteoarthritis	Huang MH, Yang RC, Lee CL, Chen TW, Wang MC	Arthritis Care & Research 2005 Dec 15;53(6):812-820	0	1	1	1	0	0	1	1	0	1	1	7
10.1002/14651858.CD000333.pub2	23	Keinanen-Kiukaanniemi S, Heikkinen J, Vaananen K, Korpelainen J. Effect of impact exercise on bone mineral density in elderly women with low BMD: a populationbased randomized controlled 30-month intervention. Osteoporosis International 2006;17(1):109–18	Korpelainen 2006	G	G	.b	R	.b	G	.b	.b	.b	G	Y	G	71.4286	85.7143	14290	Effect of impact exercise on bone mineral density in elderly women with low BMD: a population-based randomized controlled 30-month intervention	Korpelainen R, Keinanen-Kiukaanniemi S, Heikkinen J, Vaananen K, Korpelainen J	Osteoporosis International 2006 Jan;17(1):109-118	1	1	0	1	0	0	1	0	1	1	1	6
10.1002/14651858.CD005381.pub4	10	Oken BS, Zajdel D, Kishiyama S, Flegal K, Dehen C, Haas M, et al. Randomized, controlled, six-month trial of yoga in healthy seniors: effects on cognition and quality of life. Alternative Therapies in Health and Medicine 2006;12(1): 40–7.	Oken 2006	G	Y	.b	R	G	G	.b	.b	.b	R	Y	G	50	75	14293	Randomized, controlled, six-month trial of yoga in healthy seniors: effects on cognition and quality of life	Oken BS, Zajdel D, Kishiyama S, Flegal K, Dehen C, Haas M, Kraemer DF, Lawrence J, Leyva J	Alternative Therapies in Health and Medicine 2006 Jan-Feb;12(1):40-47	1	1	0	1	0	0	1	1	0	1	1	6
10.1002/14651858.CD004057.pub3	24	Sherman KJ, Cherkin DC, Erro J, Miglioretti DL, Deyo R. Comparing yoga, exercise and a self-care book for low back pain: a randomized controlled trial. Ann Intern Med 2005; 143:849–56.	Sherman 2005	G	G	.b	R	R	G	.b	.b	.b	G	.b	.b	66.6667	66.6667	14297	Comparing yoga, exercise, and a self-care book for chronic low back pain: a randomized, controlled trial [with consumer summary]	Sherman KJ, Cherkin DC, Erro J, Miglioretti DL, Deyo RA	Annals of Internal Medicine 2005 Dec 20;143(12):849-856	1	1	1	1	0	0	1	1	1	1	1	8
10.1002/14651858.CD000994.pub3	3	Bourbeau J, Julien M, Maltais F, Rouleau M, Beaupre A, Begin R, et al.Reduction of hospital utilization in patients with chronic obstructive pulmonary disease: a diseasespecific self-management intervention. Archives of Internal Medicine 2003;163(5):585–91.	Bourbeau 2003	G	G	.b	.b	.b	.b	.b	.b	R	Y	Y	G	50	83.3333	14333	Reduction of hospital utilization in patients with chronic obstructive pulmonary disease: a disease-specific self-management intervention	Bourbeau J, Julien M, Maltais F, Rouleau M, Beaupre A, Begin R, Renzi P, Nault D, Borycki E, Schwartzman K, Singh R, Collet JP	Archives of Internal Medicine 2003 Mar 10;163(5):585-591	1	1	1	1	0	0	1	1	1	1	1	8	10.1002/14651858.CD009437.pub2	4	Bourbeau J, Julien M, Maltais F, Rouleau M, Beaupre A, Begin R, et al.Reduction of hospital utilization in patients with chronic obstructive pulmonary disease: a diseasespecific self-management intervention. Archives of Internal Medicine 2003;163(5):585–91.	Bourbeau 2003	G	G	R	.b	.b	G	.b	.b	.b	G	R	.b
10.1002/14651858.CD000333.pub2	15	Going S, Lohman T, Houtkooper L, Metcalfe L, Flint- Wagner H, Blew R, et al.Effects of exercise on bone mineral density in calcium-replete postmenopausal women with and without hormone replacement therapy. Osteoporosis International 2003;14(8):637–43	Going 2003	Y	Y	.b	Y	.b	Y	.b	.b	.b	G	Y	G	28.5714	100	14372	Effects of exercise on bone mineral density in calcium-replete postmenopausal women with and without hormone replacement therapy	Going S, Lohman T, Houtkooper L, Metcalfe L, Flint-Wagner H, Blew R, Stanford V, Cussler E, Martin J, Teixeira P, Harris M, Milliken L, Figueroa-Galvez A, Weber J	Osteoporosis International 2003 Aug;14(8):637-643	1	1	0	1	0	0	0	0	1	1	1	5
10.1002/14651858.CD004260.pub3	11	Lau SKK, Chiu KY. Use of continuous passive motion after total knee arthroplasty. Journal of Arthroplasty 2001;16(3): 336–9.	Lau 2001	Y	Y	.b	R	R	Y	.b	.b	.b	G	R	R	12.5	50	14407	Use of continuous passive motion after total knee arthroplasty	Lau SK, Chiu KY	The Journal of Arthroplasty 2001 Apr;16(3):336-339	0	1	0	0	0	0	0	1	0	1	1	4
10.1002/14651858.CD005627.pub3	21	O'Toole ML, Sawicki MA, Artal R. Structured diet and physical activity prevent postpartum weight retention. Journal of Women's Health 2003 Dec;12(10):991-998.	O'Toole 2003	Y	G	.b	.b	.b	Y	.b	.b	.b	R	G	G	50	83.3333	14431	Structured diet and physical activity prevent postpartum weight retention	O'Toole ML, Sawicki MA, Artal R	Journal of Women's Health 2003 Dec;12(10):991-998	1	1	0	1	0	0	0	0	0	1	1	4
10.1002/14651858.CD000333.pub2	34	Papaioannou A, Adachi JD, Winegard K, Ferko N, Parkinson W, Cook RJ, et al.Efficacy of home-based exercise for improving quality of life among elderly women with symptomatic osteoporosis-related vertebral fractures. Osteoporosis International 2003;14(8):677–82.	Papaioannou 2003	Y	Y	.b	R	.b	G	.b	.b	.b	Y	Y	G	28.5714	85.7143	14434	Efficacy of home-based exercise for improving quality of life among elderly women with symptomatic osteoporosis-related vertebral fractures	Papaioannou A, Adachi JD, Winegard K, Ferko N, Parkinson W, Cook RJ, Webber C, McCartney N	Osteoporosis International 2003 Aug;14(8):677-682	1	1	0	1	0	0	1	0	1	1	1	6	10.1002/14651858.CD008618.pub2	6	Papaioannou A, Adachi JD, Winegard K, Ferko N, Parkinson W, Cook RJ, et al.Efficacy of home-based exercise for improving quality of life among elderly women with symptomatic osteoporosis-related vertebral fractures. Osteoporosis International 2003;14(8):677–82.	Papaioannou 2003a	Y	Y	R	.b	.b	G	.b	.b	.b	Y	Y	.b
10.1002/14651858.CD009097.pub2	8	Schuhfried O, Mittermaier C, Jovanovic T, Pieber K, Paternostro-Sluga T. Effects of whole-body vibration in patients with multiple sclerosis: a pilot study. Clinical Rehabilitation 2005;19(5):834–42.	Schuhfried 2005	Y	Y	G	.b	.b	G	.b	.b	.b	.b	G	G	66.6667	100	14455	Effects of whole-body vibration in patients with multiple sclerosis: a pilot study [with consumer summary]	Schuhfried O, Mittermaier C, Jovanovic T, Pieber K, Paternostro-Sluga T	Clinical Rehabilitation 2005 Dec;19(8):834-842	1	1	0	1	0	0	1	1	0	1	1	6
10.1002/14651858.CD001116.pub4	20	Silva CS, Torres LAGMM, Rahal A, Terra Filho J, Vianna EO. Comparison of morning and afternoon exercise training for asthmatic children. Brazillian Journal of Medical and Biological Research 2006;39(1):71–8.	Silva 2006	Y	Y	.b	R	.b	Y	.b	.b	.b	Y	Y	G	14.2857	85.7143	14463	Comparison of morning and afternoon exercise training for asthmatic children	Silva CS, Torres LA, Rahal A, Terra Filho J, Vianna EO	Brazilian Journal of Medical and Biological Research [Revista Brasileira de Pesquisas Medicas e Biologicas] 2006 Jan;39(1):71-78	0	1	0	1	0	0	0	1	0	1	1	5
10.1002/14651858.CD005074.pub3	4	Watson PB, Town GI, Holbrook N, Dwan C, Toop LJ, Drennan CJ. Evaluation of a self-managment plan for chronic obstructive pulmonary disease. European Respiratory Journal 1997;10:1267–71.	Watson 1997	G	R	.b	Y	.b	Y	.b	.b	.b	Y	G	Y	28.5714	85.7143	14493	Evaluation of a self-management plan for chronic obstructive pulmonary disease	Watson PB, Town GI, Holbrook N, Dwan C, Toop LJ, Drennan CJ	The European Respiratory Journal 1997 Jun;10(6):1267-1271	1	1	0	1	0	0	0	0	0	1	1	4
10.1002/14651858.CD004871.pub4	4	Fernandez-de-las-Penas C, Alonso-Blanco C, Fernandez- Carnero J, Miangolarra-Page JC. The immediate effect of ischemic compression technique and transverse friction massage on tenderness of active and latent myofascial trigger points: a pilot study. Journal of Bodywork and Movement Therapies 2006;10:3–9.	Fernandez 2006	G	Y	.b	Y	R	Y	.b	.b	.b	G	Y	.b	28.5714	85.7143	14562	The immediate effect of ischemic compression technique and transverse friction massage on tenderness of active and latent myofascial trigger points: a pilot study	Fernandez-de-las-Penas C, Alonso-Blanco C, Fernandez-Carnero J, Carlos Miangolarra-Page J	Journal of Bodywork and Movement Therapies 2006 Jan;10(1):3-9	1	1	0	1	0	0	1	0	0	1	1	5
10.1002/14651858.CD006507.pub2	1	Haffner J, Roos J, Goldstein N, Parzer P, Resch F. The effectiveness of body-oriented methods of therapy in the treatment of attention-deficit hyperactivity disorder (ADHD): results of a controlled pilot study [Zur Wirksamkeit körperorientierter Therapieverfahren bei der Behandlung hyperaktiverStörungen: Ergebnisse einer kontrollierten Pilotstudie]. Zeitschrift für Kinder und Jugendpsychiatrie un…	Haffner 2006	G	G	.b	.b	.b	R	.b	.b	.b	G	G	R	66.6667	66.6667	14569	Zur wirksamkeit korperorientierter therapieverfahren bei der behandlung hyperaktiver storungen: ergebnisse einer kontrollierten pilotstudie (The effectiveness of body-oriented methods of therapy in the treatment of attention-deficit hyperactivity disorder (ADHD): results of a controlled pilot study) [German]	Haffner J, Roos J, Goldstein N, Parzer P, Resch F	Zeitschrift fur Kinder und Jugendpsychiatrie und Psychotherapie 2006 Jan;34(1):37-47	1	1	1	1	0	0	0	1	0	1	1	6
10.1002/14651858.CD008008.pub2	12	Vogiatzis I, Terzis G, Nanas S, Stratakos G, Simoes DC, Georgiadou O, et al.Skeletal muscle adaptations to interval training in patients with advanced COPD. Chest 2005; Vol. 128, issue 6:3838–45.	Vogiatzis 2005	Y	Y	.b	.b	.b	.b	.b	.b	G	G	R	.b	40	80	14659	Skeletal muscle adaptations to interval training in patients with advanced COPD	Vogiatzis I, Terzis G, Nanas S, Stratakos G, Simoes DCM, Georgiadou O, Zakynthinos S, Roussos C	Chest 2005 Dec;128(6):3838-3845	0	1	0	1	1	0	0	1	0	1	1	6
10.1002/14651858.CD001843.pub4	48	Comparison of behavior therapy methods for urinary incontinence following prostate surgery: a pilot study Joseph AC, Chang MK Urologic Nursing 2000 Jun;20(3):203-204	Joseph 2000	Y	Y	.b	R	R	Y	.b	.b	.b	Y	Y	.b	0	71.4286	14795	Comparison of behavior therapy methods for urinary incontinence following prostate surgery: a pilot study	Joseph AC, Chang MK	Urologic Nursing 2000 Jun;20(3):203-204	0	1	0	0	0	0	0	0	0	0	0	1
10.1002/14651858.CD004294.pub3	15	Choi JH, Moon JS, Song R. Effects of Sun-style Tai Chi exercise on physical fitness and fall prevention in fall-prone older adults. Journal of Advanced Nursing 2005;51:150–7.	Choi 2005	G	R	R	.b	.b	.b	.a	Y	.b	G	Y	G	42.8571	71.4286	14831	Effects of Sun-style Tai Chi exercise on physical fitness and fall prevention in fall-prone older adults [with consumer summary]	Choi JH, Moon JS, Song R	Journal of Advanced Nursing 2005 Jul;51(2):150-157	1	1	0	1	0	0	0	1	0	1	1	5
10.1002/14651858.CD001822.pub3	28	Meyer K, Fransen J, Huwiler H, Uebelhart D, Klipstein A. Feasibility and results of a randomised pilot-study of a work rehabilitation programme. Journal of Back and Musculoskeletal Rehabilitation 2005;18(3-4):67-78	Meyers 2005	G	G	.b	G	R	G	.b	.b	.b	G	G	.b	85.7143	85.7143	14896	Feasibility and results of a randomised pilot-study of a work rehabilitation programme	Meyer K, Fransen J, Huwiler H, Uebelhart D, Klipstein A	Journal of Back and Musculoskeletal Rehabilitation 2005;18(3-4):67-78	1	1	1	1	0	0	1	1	0	1	1	7
10.1002/14651858.CD008963.pub2	42	Nunez M, Nunez E, Segur JM, Macule F, Quinto L, Hernandez MV, et al.The effect of an educational program to improve health-related quality of life in patients with osteoarthritis on waiting list for total knee replacement: a randomized study. Osteoarthritis and Cartilage 2006;14(3): 279–85.	Nunez 2006	G	Y	R	.b	.b	R	.b	.b	.b	R	G	G	42.8571	57.1429	14898	The effect of an educational program to improve health-related quality of life in patients with osteoarthritis on waiting list for total knee replacement: a randomized study	Nunez M, Nunez E, Segur JM, Macule F, Quinto L, Hernandez MV, Vilalta C	Osteoarthritis and Cartilage 2006 Mar;14(3):279-285	1	1	0	1	0	0	1	0	0	1	1	5
10.1002/14651858.CD002014.pub3	26	Smeets RJ, Vlaeyen JWS, Hidding A, Kester AD, van der Heijden GJ, van Geel AC, Knottnerus JA. Active rehabilitation for chronic low back pain: cognitive-behavioral, physical, or both? First direct post-treatment results from a randomized controlled trial. BMC Musculoskeletal Disorders 2006 Jan 20;7(5):Epub	Smeets 2006	G	G	.b	R	R	G	.b	.b	.b	G	G	.b	71.4286	71.4286	14903	Active rehabilitation for chronic low back pain: cognitive-behavioral, physical, or both? First direct post-treatment results from a randomized controlled trial	Smeets RJ, Vlaeyen JWS, Hidding A, Kester AD, van der Heijden GJ, van Geel AC, Knottnerus JA	BMC Musculoskeletal Disorders 2006 Jan 20;7(5):Epub	1	1	1	1	0	0	1	1	1	1	1	8
10.1002/14651858.CD004294.pub3	71	Stevens J, Kileen M. A randomised controlled trial testing the impact of exercise on cognitive symptoms and disability of residents with dementia. Contemporary Nurse 2006;21: 32–40.	Stevens 2006	G	Y	R	.b	.b	.b	.a	.a	.b	R	Y	G	33.3333	66.6667	14904	A randomised controlled trial testing the impact of exercise on cognitive symptoms and disability of residents with dementia	Stevens J, Killeen M	Contemporary Nurse 2006 Feb-Mar;21(1):32-40	1	1	0	0	0	0	0	0	0	1	0	2
10.1002/14651858.CD004366.pub6	44	Nabkasorn C, Miyai N, Sootmongkol A, Junprasert S, Yamamoto H, Arita M, Miyashita K. Effects of physical exercise on depression, neuroendocrine stress hormones and physiological fitness in adolescent females with depressive symptoms. Eur J Public Health. 2006 Apr;16(2):179-84.	Nabkasorn 2005	Y	Y	.b	Y	Y	R	.b	.b	.b	R	Y	Y	0	75	14954	Effects of physical exercise on depression, neuroendocrine stress hormones and physiological fitness in adolescent females with depressive symptoms [with consumer summary]	Nabkasorn C, Miyai N, Sootmongkol A, Junprasert S, Yamamoto H, Arita M, Miyashita K	European Journal of Public Health 2006 Apr;16(2):179-184	1	1	0	0	0	0	0	0	0	1	1	3
10.1002/14651858.CD000990.pub3	47	Tisi PV, Hulse M, Chulakadabba A, Gosling P, Shearman CP. Exercise training for intermittent claudication: does it adversely affect biochemical markers of the exercise-induced inflammatory response?. European Journal of Vascular and Endovascular Surgery 1997;14(5):344–50.	Tisi 1997	G	Y	G	.b	.b	Y	.b	.b	.b	R	G	G	57.1429	85.7143	14997	Exercise training for intermittent claudication: does it adversely affect biochemical markers of the exercise-induced inflammatory response?	Tisi PV, Hulse M, Chulakadabba A, Gosling P, Shearman CP	European Journal of Vascular and Endovascular Surgery 1997 Nov;14(5):344-350	1	1	0	0	0	0	0	0	0	1	1	3
10.1002/14651858.CD000990.pub3	5	Ciuffetti G, Paltriccia R, Lombardini R, Lupattelli G, Pasqualini L, Mannarino E. Treating peripheral arterial occlusive disease: pentoxifylline vs exercise. International Angiology 1994;13(1):33–9.	Ciuffetti 1994	G	G	G	.b	.b	Y	.b	.b	.b	G	G	Y	71.4286	100	15112	Treating peripheral arterial occlusive disease: pentoxifylline versus exercise	Ciuffetti G, Paltriccia R, Lombardini R, Lupattelli G, Pasqualini L, Mannarino E	International Angiology 1994 Mar;13(1):33-39	1	1	0	1	0	0	0	1	0	1	1	5
10.1002/14651858.CD002930.pub6	1	Comorosan S, Vasilco R, Arghiropol M, Paslaru L, Jieanu V, Stelea S. The effect of Diapulse therapy on the healing of decubitus ulcer. Romanian Journal of Physiology 1993;30(1- 2):41–5.	Comorosan 1993	Y	Y	.b	.b	.b	.b	.b	.b	Y	G	Y	Y	16.6667	100	15116	The effect of diapulse therapy on the healing of decubitus ulcer	Comorosan S, Vasilco R, Arghiropol M, Paslaru L, Jieanu V, Stelea S	Romanian Journal of Physiology 1993 Jan-Jun;30(1-2):41-45	0	1	0	0	0	0	0	1	0	0	1	3
10.1002/14651858.CD010192.pub2	15	Kim CJ, Kang DH, Smith BA, Landers KA. Cardiopulmonary responses and adherence to exercise in women newly diagnosed with breast cancer undergoing adjuvant therapy. Cancer Nursing 2006;29:156–65	Kim 2006	G	Y	.b	.b	.b	Y	.b	.b	.b	R	G	R	33.3333	66.6667	15164	Cardiopulmonary responses and adherence to exercise in women newly diagnosed with breast cancer undergoing adjuvant therapy	Kim CJ, Kang DH, Smith BA, Landers KA	Cancer Nursing 2006 Mar-Apr;29(2):156-165	1	1	0	1	0	0	0	0	0	1	1	4
10.1002/14651858.CD009899	16	Pinar L, Enhos A, Ada S, Güngör N. Can we use nerve gliding exercises in women with carpal tunnel syndrome? . Advances in Therapy 2005;22(5):467–75.	Pinar 2008	R	R	G	.b	.b	G	.b	.b	.b	G	G	G	71.4286	71.4286	15179	Can we use nerve gliding exercises in women with carpal tunnel syndrome?	Pinar L, Enhos A, Ada S, Gungor N	Advances in Therapy 2005 Sep-Oct;22(5):467-475	1	1	0	1	0	0	0	0	0	1	1	4
10.1002/14651858.CD006331.pub2	22	Yozbartiran N, Donmez B, Kayak N, Bozan O. Electrical stimulation of wrist and fingers for sensory and functional recovery in acute hemiplegia. Clinical Rehabilitation 2006; 20:4–11.	Yozbatiran 2006	R	R	.b	.b	.b	.b	.b	.b	R	G	G	G	50	50	15200	Electrical stimulation of wrist and fingers for sensory and functional recovery in acute hemiplegia [with consumer summary]	Yozbatiran N, Donmez B, Kayak N, Bozan O	Clinical Rehabilitation 2006 Jan;20(1):4-11	1	0	0	0	0	0	0	1	0	1	1	3
10.1002/14651858.CD001256.pub2	26	Rudzki SJ. Injuries in Australian Army recruits. Part II: Location and cause of injuries seen in recruits. Military Medicine 1997;162(7):477–80. [MEDLINE: 9232977]	Rudzki 1997	G	G	.b	.b	.b	.b	.b	.b	Y	Y	.b	.b	50	100	15253	Injuries in Australian Army recruits. Part II: location and cause of injuries seen in recruits	Rudzki SJ	Military Medicine 1997 Jul;162(7):477-480	0	1	0	0	0	0	0	0	0	1	1	3
10.1002/14651858.CD004057.pub3	7	Goldby LJ, Moore AP, Doust J, Trew ME. A randomised controlled trial investigating the efficiency of musculoskeletal physiotherapy on chronic low back disorder. Spine 2006;31: 1083–93.	Goldby 2006	G	Y	.b	R	R	G	.b	.b	.b	G	.b	.b	50	66.6667	15283	A randomized controlled trial investigating the efficiency of musculoskeletal physiotherapy on chronic low back disorder [with consumer summary]	Goldby LJ, Moore AP, Doust J, Trew ME	Spine 2006 May 1;31(10):1083-1093	1	1	0	0	0	0	1	0	0	1	1	4	10.1002/14651858.CD008112.pub2	7	Goldby LJ, Moore AP, Doust J, Trew ME. A randomized controlled trial investigating the efficiency ofmusculoskeletal physiotherapy on chronic low back disorder. Spine 2006;31 (10):1083–93.	Goldby 2006	G	Y	.b	R	R	R	.b	.b	.b	G	R	.b
10.1002/14651858.CD008112.pub2	30	Mohseni-Bandpei MA, Critchley J, Staunton T, Richardson B. A prospective randomised controlled trial of spinal manipulation and ultrasound in the treatment of chronic low back pain. Physiotherapy 2006;92(1):34–42.	Mohseni-Bandpei 2006	Y	Y	.b	R	R	R	.b	.b	.b	R	R	.b	0	28.5714	15288	A prospective randomised controlled trial of spinal manipulation and ultrasound in the treatment of chronic low back pain [with consumer summary]	Mohseni-Bandpei MA, Critchley J, Staunton T, Richardson B	Physiotherapy 2006 Mar;92(1):34-42	1	1	0	1	0	0	1	1	0	1	1	6
10.1002/14651858.CD009437.pub2	14	Güell R, Resqueti V, Sangenis M, Morante F, Martorell B, Casan P, et al.Impact of pulmonary rehabilitation on psychosocial morbidity in patients with severe COPD. Chest 2006;129(4):899–904. [PUBMED: 16608936]	Guell 2006	Y	R	R	.b	.b	G	.b	.b	.b	G	G	.b	50	66.6667	15339	Impact of pulmonary rehabilitation on psychosocial morbidity in patients with severe COPD	Guell R, Resqueti V, Sangenis M, Morante F, Martorell B, Casan P, Guyatt GH	Chest 2006 Apr;129(4):899-904	1	1	0	0	0	0	1	1	0	1	1	5
10.1002/14651858.CD007566.pub2	46	Ohira T, Schmitz KH, Ahmed RL, Yee D. Effects of weight training on quality of life in recent breast cancer survivors: the Weight Training for Breast Cancer Survivors (WTBS) study. Cancer 2006;106(9):2076–83.	Ohira 2006	G	G	R	.b	.b	G	.b	.b	.b	R	G	G	71.4286	71.4286	15345	Effects of weight training on quality of life in recent breast cancer survivors: the Weight Training for Breast Cancer Survivors (WTBS) study	Ohira T, Schmitz KH, Ahmed RL, Yee D	Cancer 2006 May 1;106(9):2076-2083	0	1	0	1	0	0	1	1	0	1	1	6
10.1002/14651858.CD003010.pub5	22	Ozturk B, Gunduz OH, Ozoran K, Bostanoglu S. Effect of continuous lumbar traction on the size of herniated disc material in lumbar disc herniation. Rheumatology International 2006;26:622–6.	Ozturk 2005	Y	Y	.b	R	R	R	.b	.b	.b	Y	G	.b	14.2857	57.1429	15346	Effect of continuous lumbar traction on the size of herniated disc material in lumbar disc herniation	Ozturk B, Gunduz OH, Ozoran K, Bostanoglu S	Rheumatology International 2006 May;26(7):622-626	1	1	0	1	0	0	1	0	0	1	1	5
10.1002/14651858.CD004294.pub3	54	Rosendahl E, Lindelöf N, Littbrand H, Yifter-Lindgren E, Lundin-Olsson L, Håglin L, et al.High-intensity functional exercise program and protein-enriched energy supplement for older persons dependent in activities of daily living: a randomised controlled trial. The Australian Journal of Physiotherapy 2006;52(2):105–13.	Rosendahl 2006	G	G	Y	.b	.b	.b	.a	G	.b	Y	Y	G	57.1429	100	15466	High-intensity functional exercise program and protein-enriched energy supplement for older persons dependent in activities of daily living: a randomised controlled trial	Rosendahl E, Lindelof N, Littbrand H, Yifter-Lindgren E, Lundin-Olsson L, Haglin L, Gustafson Y, Nyberg L	Australian Journal of Physiotherapy 2006;52(2):105-113	1	1	1	1	0	0	1	1	1	1	1	8
10.1002/14651858.CD003882.pub4	7	Piya-Anant M, Therasakvichya S, Leelaphatanadit C, Techatrisak K. Integrated health research program for the Thai elderly: Prevalence of genital prolapse and effectiveness of pelvic floor exercises to prevent worsening of genital prolapse in elderly women. Journal of theMedical Association of Thailand 2003;86:509–15.	Piay-Anant 2003	Y	Y	.b	.b	.b	.b	.b	.b	R	R	R	Y	0	50	15489	Integrated health research program for the Thai elderly: prevalence of genital prolapse and effectiveness of pelvic floor exercise to prevent worsening of genital prolapse in elderly women	Piya-Anant M, Therasakvichya S, Leelaphatanadit C, Techatrisak K	Chotmaihet Thangphaet [Journal of the Medical Association of Thailand] 2003;86(6):509-515	1	1	0	1	0	0	0	0	0	1	1	4
10.1002/14651858.CD001822.pub3	14	Heymans MW, de Vet HC, Bongers PM, Knol DL, Koes BW, van Mechelen W. The effectiveness of high-intensity versus low-intensity back schools in an occupational setting: a pragmatic randomized controlled trial. Spine 2006 May 1;31(10):1075-1082	Heymans 2006	G	G	.b	R	R	G	.b	.b	.b	G	G	.b	71.4286	71.4286	15512	The effectiveness of high-intensity versus low-intensity back schools in an occupational setting: a pragmatic randomized controlled trial [with consumer summary]	Heymans MW, de Vet HC, Bongers PM, Knol DL, Koes BW, van Mechelen W	Spine 2006 May 1;31(10):1075-1082	1	1	1	1	0	0	1	1	1	1	1	8
10.1002/14651858.CD007566.pub2	52	Pinto BM, Clark MM, Maruyama NC, Feder SI. Psychological and fitness changes associated with exercise participation among women with breast cancer. Psychooncology 2003;12(2):118–26.	Pinto 2003	Y	Y	R	.b	.b	R	.b	.b	.b	R	G	G	28.5714	57.1429	15608	Psychological and fitness changes associated with exercise participation among women with breast cancer	Pinto BM, Clark MM, Maruyama NC, Feder SI	Psycho-Oncology 2003 Mar;12(2):118-126	1	1	0	1	0	0	0	0	0	1	1	4	10.1002/14651858.CD010192.pub2	19	Pinto BM, Clark MM, Maruyama NC, Feder SI. Psychological and fitness changes associated with exercise participation among women with breast cancer. Psychooncology 2003;12:118–26.	Pinto 2003	Y	Y	.b	.b	.b	Y	.b	.b	.b	R	R	R
10.1002/14651858.CD008465.pub2	78	Windsor PM,Nicol KF, Potter J. A randomized, controlled trial of aerobic exercise for treatment-related fatigue in men receiving radical external beam radiotherapy for localized prostate carcinoma. Cancer 2004;101(3):550–7.	Windsor 2004	Y	G	R	.b	.b	R	.b	.b	.b	R	G	R	28.5714	42.8571	15629	A randomized, controlled trial of aerobic exercise for treatment-related fatigue in men receiving radical external beam radiotherapy for localized prostate carcinoma	Windsor PM, Nicol KF, Potter J	Cancer 2004 Aug 1;101(3):550-557	1	1	1	1	0	0	0	1	0	1	1	6
10.1002/14651858.CD009508	2	Borello-France DF, Zyczynski HM, Downey PA, Rause CR, Wister JA. Effect of pelvic-floor muscle exercise position on continence and quality-of-life outcomes in women with stress urinary incontinence. Physical Therapy 2006;86(7):974–86.	Borello-France 2006	R	Y	.b	.b	.b	.b	.b	.b	R	Y	G	G	33.3333	66.6667	15668	Effect of pelvic-floor muscle exercise position on continence and quality-of-life outcomes in women with stress urinary incontinence	Borello-France DF, Zyczynski HM, Downey PA, Rause CR, Wister JA	Physical Therapy 2006 Jul;86(7):974-986	1	1	0	1	0	0	0	0	1	1	1	5
10.1002/14651858.CD003007.pub2	5	Donaldson BL, Shipton EA, Inglis G, Rivett D, Frampton C. Comparison of usual surgical advice versus a nonaggravating six-month gym-based exercise rehabilitation program post-lumbar discectomy: results at one-year follow-up. The Spine Journal 2006;6(4):357–63.	Donaldson 2006	G	Y	.b	R	R	R	.b	.b	.b	R	R	.b	14.2857	28.5714	15675	Comparison of usual surgical advice versus a nonaggravating six-month gym-based exercise rehabilitation program post-lumbar discectomy: results at one-year follow-up	Donaldson BL, Shipton EA, Inglis G, Rivett D, Frampton C	The Spine Journal 2006 Jul-Aug;6(4):357-363	1	1	1	0	0	0	1	1	0	1	0	5
10.1002/14651858.CD004294.pub3	24	Faber MJ, Bosscher RJ, Chin A PawMJ, vanWieringen PC. Effects of exercise programs on falls and mobility in frail and pre-frail older adults: a multicenter randomized controlled trial. Archives of Physical Medicine and Rehabilitation 2006; 87:885–95.	Faber 2006	Y	Y	R	.b	.b	.b	Y	Y	.b	Y	Y	G	12.5	87.5	15677	Effects of exercise programs on falls and mobility in frail and pre-frail older adults: a multicenter randomized controlled trial	Faber MJ, Bosscher RJ, Chin A Paw MJ, van Wieringen PC	Archives of Physical Medicine and Rehabilitation 2006 Jul;87(7):885-896	1	1	1	1	0	0	0	0	1	1	1	6
10.1002/14651858.CD007566.pub2	30	Herrero F, San Juan AF, Fleck SJ, Balmer J, Perez M, Canete S, et al. Combined aerobic and resistance training in breast cancer survivors: a randomized, controlled pilot trial. International Journal of Sports Medicine 2006;27(7):573–80.	Herrero 2006	Y	G	R	.b	.b	G	.b	.b	.b	R	G	G	57.1429	71.4286	15682	Combined aerobic and resistance training in breast cancer survivors: a randomized, controlled pilot trial	Herrero F, San Juan AF, Fleck SJ, Balmer J, Perez M, Canete S, Earnest CP, Foster C, Lucia A	International Journal of Sports Medicine 2006 Jul;27(7):573-580	1	1	1	1	0	0	1	0	0	1	1	6
10.1002/14651858.CD003793.pub2	24	Lund I, Lundeberg T, Lonnberg L, Svensson E. Decrease of pregnant women's pelvic pain after acupuncture: a randomized controlled single-blind study. Acta Obstetricia et Gynecologica Scandinavica 2006 Jan;85(1):12-19	Lund 2006	Y	G	G	.b	.b	G	.b	.b	.b	R	G	G	71.4286	85.7143	15691	Decrease of pregnant women's pelvic pain after acupuncture: a randomized controlled single-blind study	Lund I, Lundeberg T, Lonnberg L, Svensson E	Acta Obstetricia et Gynecologica Scandinavica 2006 Jan;85(1):12-19	1	1	1	1	1	0	1	0	0	1	1	7
10.1002/14651858.CD003010.pub5	14	Letchuman R, Deusinger RH. Comparison of sacrospinalis myoelectric activity and pain levels in patients undergoing static and intermittent lumbar traction. Spine 1993;18(10): 1361–5.	Letchuman 1993	Y	Y	.b	G	R	R	.b	.b	.b	G	G	.b	42.8571	71.4286	15749	Comparison of sacrospinalis myoelectric activity and pain levels in patients undergoing static and intermittent lumbar traction	Letchuman R, Deusinger RH	Spine 1993 Aug;18(10):1361-1365	1	1	0	1	0	0	0	1	0	1	1	5
10.1002/14651858.CD003010.pub5	33	Weber H. Traction therapy in sciatica due to disc prolapse. Journal of the Oslo City Hospitals 1973;23:167–76.	Weber 1973	Y	Y	.b	G	R	G	.b	.b	.b	G	G	.b	57.1429	85.7143	15750	Traction therapy in sciatica due to disc prolapse (does traction treatment have any positive effect on patients suffering from sciatica caused by disc prolapse?)	Weber H	Journal of the Oslo City Hospitals 1973 Oct;23(10):167-176	1	1	0	0	0	0	1	0	0	0	1	3
10.1002/14651858.CD003316.pub5	42	Katz-Leurer M, Carmeli E, Shochina M. The effect of early aerobic training on independence six months post stroke. Clinical Rehabilitation 2003;17(7):735.	Katz-Leurer 2003	Y	Y	R	.b	.b	G	.b	.b	.b	G	Y	Y	28.5714	85.7143	15780	The effect of early aerobic training on independence six months post stroke [with consumer summary]	Katz-Leurer M, Carmeli E, Shochina M	Clinical Rehabilitation 2003 Nov;17(7):735-741	1	1	0	1	0	0	0	1	0	1	1	5
10.1002/14651858.CD000333.pub2	10	Chubak J, Ulrich CM, Tworoger SS, Sorensen B, Yasui Y, Irwin ML, et al.Effect of exercise on bone mineral density and lean mass in postmenopausal women. Medicine and Science in Sports and Exercise 2006;38(7):1236–44.	Chubak 2006	G	G	.b	Y	.b	G	.b	.b	.b	G	Y	G	71.4286	100	15813	Effect of exercise on bone mineral density and lean mass in postmenopausal women	Chubak J, Ulrich CM, Tworoger SS, Sorensen B, Yasui Y, Irwin ML, Stanczyk FZ, Potter JD, McTiernan A	Medicine and Science in Sports and Exercise 2006 Jul;38(7):1236-1244	1	1	1	1	0	0	1	1	1	1	1	8
10.1002/14651858.CD003010.pub5	9	Gudavalli MR, Cambron JA, McGregor M, Jedlicka J, Keenum M, Ghanayem AJ, et al. A randomized clinical trial and subgroup analysis to compare flexion-distraction with active exercise for chronic low back pain. European Spine Journal 2006;15:1070–82.	Gudavalli 2006	G	G	.b	R	R	G	.b	.b	.b	R	G	.b	57.1429	57.1429	15818	A randomized clinical trial and subgroup analysis to compare flexion-distraction with active exercise for chronic low back pain	Gudavalli MR, Cambron JA, McGregor M, Jedlicka J, Keenum M, Ghanayem AJ, Patwardhan AG	European Spine Journal 2006 Jul;15(7):1070-1082	1	1	1	1	0	0	0	0	0	1	1	5	10.1002/14651858.CD008112.pub2	10	Gudavalli MR, Cambron JA, McGregor M, Jedlicka J, Keenum M, Ghanayem AJ, et al. A randomized clinical trial and subgroup analysis to compare flexion-distraction with active exercise for chronic low back pain. European Spine J 2006;15(7):1070–82.	Gudavalli 2006	G	G	.b	R	R	R	.b	.b	.b	R	R	.b
10.1002/14651858.CD003236.pub2	26	Johansen KL, Painter PL, Sakkas GK, Gordon P, Doyle J, Shubert T. Effects of resistance exercise training and nandrolone decanoate on body composition and muscle function among patients who receive hemodialysis: A randomized, controlled trial. Journal of the American Society of Nephrology 2006;17(8):2307–14.	Johansen 2006	G	G	.b	R	.b	R	.b	.b	.b	G	.b	.b	60	60	15824	Effects of resistance exercise training and nandrolone decanoate on body composition and muscle function among patients who receive hemodialysis: a randomized, controlled trial	Johansen KL, Painter PL, Sakkas GK, Gordon P, Doyle J, Shubert T	Journal of the American Society of Nephrology 2006 Aug;17(8):2307-2314	1	1	1	1	0	0	0	1	1	1	1	7
10.1002/14651858.CD007070.pub2	8	Martin DP, Sletten CD, Williams BA, Berger IH. Improvements in fibromyalgia symptoms with acupuncture: results of a randomised controlled trial. Mayo Clinic Proceedings 2006;81(6):749–57.	Martin 2006	Y	G	G	.b	.b	G	.b	.b	.b	G	Y	.b	66.6667	100	15830	Improvement in fibromyalgia symptoms with acupuncture: results of a randomized controlled trial	Martin DP, Sletten CD, Williams BA, Berger IH	Mayo Clinic Proceedings 2006 Jun;81(6):749-757	1	1	0	1	1	0	1	1	1	1	1	8
10.1002/14651858.CD005263.pub3	16	Sanderson B, Askew C, Stewart I, Walker P, Gibbs H, Green S. Short-term effects of cycle and treadmill training on exercise tolerance in peripheral arterial disease. J Vasc Surg. 2006 Jul;44(1):119-27.	Sanderson 2006	G	G	R	.b	.b	Y	.b	.b	.b	G	G	G	71.4286	85.7143	15838	Short-term effects of cycle and treadmill training on exercise tolerance in peripheral arterial disease	Sanderson B, Askew C, Stewart I, Walker P, Gibbs H, Green S	Journal of Vascular Surgery 2006 Jul;44(1):119-127	0	1	1	1	0	0	0	1	0	1	1	6	10.1002/14651858.CD000990.pub3	41	Sanderson B, Askew C, Stewart I,Walker P, Gibbs H, Green S. Short-term effects of cycle and treadmill training on exercise tolerance in peripheral arterial disease. Journal of Vascular Surgery 2006;44(1):119–27.	Sanderson 2006	G	G	G	.b	.b	Y	.b	.b	.b	G	G	G
10.1002/14651858.CD008250.pub2	20	Wu X, Hou L, Bai W. (Effects of breathing training on quality of life and activities of daily living in elderly patients with stable severe chronic obstructive pulmonary disease) [Chinese - simplified characters]. Zhong Guo Kang Fu Yi Xue Za Zhi [Chinese Journal of Rehabilitation Medicine] 2006 Apr;21(4):307-310.	Wu 2006	Y	Y	R	.b	.b	R	.b	.b	.b	Y	Y	Y	0	71.4286	15851	(Effects of breathing training on quality of life and activities of daily living in elderly patients with stable severe chronic obstructive pulmonary disease) [Chinese - simplified characters]	Wu X, Hou L, Bai W	Zhong Guo Kang Fu Yi Xue Za Zhi [Chinese Journal of Rehabilitation Medicine] 2006 Apr;21(4):307-310	0	1	0	1	0	0	0	1	1	1	1	6
10.1002/14651858.CD005627.pub3	1	Armstrong K, Edwards H. The effects of exercise and social support on mothers reporting depressive symptoms: a pilot randomized controlled trial. International Journal of Mental Health Nursing 2003 Jun;12(2):130-138.	Armstrong 2003	G	G	.b	.b	.b	R	.b	.b	.b	Y	R	Y	33.3333	66.6667	15937	The effects of exercise and social support on mothers reporting depressive symptoms: a pilot randomized controlled trial	Armstrong K, Edwards H	International Journal of Mental Health Nursing 2003 Jun;12(2):130-138	1	1	1	1	0	0	0	1	0	1	1	6
10.1002/14651858.CD005958.pub3	9	Jensen LD, Gonge H, Jors E, Ryom P, Foldspang A, Christensen M, et al. Prevention of low back pain in female eldercare workers: randomized controlled work site trial. Spine 2006;31(16):1761–9.	Jensen 2006	Y	Y	.b	R	R	Y	.b	.b	.b	R	R	.b	0	42.8571	15953	Prevention of low back pain in female eldercare workers: randomized controlled work site trial [with consumer summary]	Jensen LD, Gonge H, Jors E, Ryom P, Foldspang A, Christensen M, Vesterdorf A, Bonde JP	Spine 2006 Jul 15;31(16):1761-1769	1	1	0	1	0	0	0	0	0	1	1	4
10.1002/14651858.CD009252	1	Aksac B, Aki S, Karan A, Yalcin O, Isikoglu M, Eskiyurt N. Biofeedback and pelvic floor exercises for the rehabilitation of urinary stress incontinence. Gynecologic and Obstetric Investigation 2003;56(1):23-27	Aksac 2003	Y	Y	.b	.b	.b	Y	.b	.b	.b	Y	.a	Y	0	100	15978	Biofeedback and pelvic floor exercises for the rehabilitation of urinary stress incontinence	Aksac B, Aki S, Karan A, Yalcin O, Isikoglu M, Eskiyurt N	Gynecologic and Obstetric Investigation 2003;56(1):23-27	0	1	1	1	0	0	0	0	0	1	1	5
10.1002/14651858.CD009252	10	Burgio KL, Goode PS, Locher JL, Umlauf MG, Roth DL, Richter HE, Varner RE, Lloyd LK. Behavioral training with and without biofeedback in the treatment of urge incontinence in older women: a randomized controlled trial. JAMA 2002 Nov 13;288(18):2293-2299	Burgio 2002a	Y	Y	.b	.b	.b	G	.b	.b	.b	G	G	G	66.6667	100	15985	Behavioral training with and without biofeedback in the treatment of urge incontinence in older women: a randomized controlled trial	Burgio KL, Goode PS, Locher JL, Umlauf MG, Roth DL, Richter HE, Varner RE, Lloyd LK	JAMA 2002 Nov 13;288(18):2293-2299	1	1	0	1	0	0	0	1	1	1	1	6
10.1002/14651858.CD009607.pub2	2	Matsumoto I, Araki H, Tsuda K, Odajima H, Nishima S, Higaki Y, et al.Effects of swimming training on aerobic capacity and exercise induced bronchoconstriction in children with bronchial asthma. Thorax 1999;54(3):196–201.	Matsumoto 1999	Y	Y	R	.b	.b	R	.b	.b	.b	G	Y	Y	14.2857	71.4286	16011	Effects of swimming training on aerobic capacity and exercise induced bronchoconstriction in children with bronchial asthma	Matsumoto I, Araki H, Tsuda K, Odajima H, Nishima S, Higaki Y, Tanaka H, Tanaka M, Shindo M	Thorax 1999 Mar;54(3):196-201	1	1	0	1	0	0	0	1	0	1	1	5	10.1002/14651858.CD001116.pub4	12	Matsumoto I, Araki H, Tsuda K, Odajima H, Nishima S, Higaki Y, Tanaka H, Tanaka M, Shindo M. Effects of swimming training on aerobic capacity and exercise induced bronchoconstriction in children with bronchial asthma. Thorax 1999 Mar;54(3):196-201	Matsumoto 1999	Y	Y	.b	R	.b	Y	.b	.b	.b	G	R	Y
10.1002/14651858.CD007471.pub2	27	Meyer S, Hohlfeld P, Achtari C, De Grandi P. Pelvic floor education after vaginal delivery. Obstetrics and Gynecology 2001;97(5 Pt 1):673–7. [: SR–INCONT12119]	Meyer 2001	Y	Y	R	.b	.b	Y	.b	.b	.b	Y	.b	.b	0	80	16013	Pelvic floor education after vaginal delivery	Meyer S, Hohlfeld P, Achtari C, de Grandi P	Obstetrics and Gynecology 2001 May;97(5 Pt 1):673-677	1	0	0	1	0	0	0	1	0	1	1	4
10.1002/14651858.CD001116.pub4	28	Weisgerber MC, Guill M, Weisgerber JM, Butler H. Benefits of swimming in asthma: effect of a session of swimming lessons on symptoms and PFTs with review of the literature. The Journal of Asthma 2003;40(5):453-464	Weisgerber 2003	Y	Y	.b	R	.b	Y	.b	.b	.b	R	Y	R	0	57.1429	16021	Benefits of swimming in asthma: effect of a session of swimming lessons on symptoms and PFTs with review of the literature	Weisgerber MC, Guill M, Weisgerber JM, Butler H	The Journal of Asthma 2003;40(5):453-464	1	1	0	1	0	0	0	0	0	1	1	4	10.1002/14651858.CD009607.pub2	6	Weisgerber MC, Guill M, Weisgerber JM, Butler H. Benefits of swimming in asthma: effect of a session of swimming lessons on symptoms and PFTs with review of the literature. Journal of Asthma 2003;40(5):453–64.	Weisgerber 2003	G	Y	R	.b	.b	Y	.b	.b	.b	R	G	Y
10.1002/14651858.CD000333.pub2	43	Rubin C, Recker R, Cullen D, Ryaby J, McCabe J, McLeod K. Prevention of postmenopausal bone loss by a lowmagnitude, high-frequency mechanical stimuli: a clinical trial assessing compliance, efficacy, and safety. Journal of Bone and Mineral Research 2004;19(3):343–51.	Rubin 2004	G	G	.b	G	.b	G	.b	.b	.b	Y	Y	R	57.1429	85.7143	16062	Prevention of postmenopausal bone loss by a low-magnitude, high-frequency mechanical stimuli: a clinical trial assessing compliance, efficacy, and safety	Rubin C, Recker R, Cullen D, Ryaby J, McCabe J, McLeod K	Journal of Bone and Mineral Research 2004 Mar;19(3):343-351	1	1	1	1	1	1	1	1	1	1	1	10
10.1002/14651858.CD007566.pub2	10	Cho OH, Yoo YS, Kim NC. Efficacy of comprehensive group rehabilitation for women with early breast cancer in South Korea. Nursing and Health Sciences 2006;8(3):140–6.	Cho 2006	R	Y	R	.b	.b	R	.b	.b	.b	R	G	G	28.5714	42.8571	16106	Efficacy of comprehensive group rehabilitation for women with early breast cancer in South Korea	Cho OH, Yoo YS, Kim NC	Nursing & Health Sciences 2006 Sep;8(3):140-146	1	1	0	1	0	0	0	0	0	1	1	4
10.1002/14651858.CD000990.pub3	39	Mika P, Spodaryk K, Cencora A, Mika A. Red blood cell deformability in patients with claudication after pain-free treadmill training. Clinical Journal of Sport Medicine 2006; 16(4):335–40.	Mika 2006	Y	Y	G	.b	.b	Y	.b	.b	.b	G	G	Y	42.8571	100	16120	Red blood cell deformability in patients with claudication after pain-free treadmill training	Mika P, Spodaryk K, Cencora A, Mika A	Clinical Journal of Sport Medicine 2006 Jul;16(4):335-340	1	1	0	1	0	0	1	1	0	1	1	6
[truncated: 760 more rows]
[truncated: 20 more columns]
